# Supplementary material for: Dibromidobis(pyridine-3-carbonitrile-κN 1)zinc(II)
Source: Acta Crystallogr Sect E Struct Rep Online. 2010 Dec 18;67(Pt 1):m101. doi: 10.1107/S1600536810051342 (PMC3050155; doi:10.1107/S1600536810051342)
Supplement: Supplementary file 1 [file e-67-0m101-sup1.cif]

##############################################################################
###                                                                        ###
###        Electronic paper (Acta Crystallographica Section E)             ###
###                                                                        ###
##############################################################################
#                                                                            #
# This CIF contains the data in a paper accepted for publication in Acta     #
# Crystallographica Section E. It conforms to the requirements of Notes      #
# for Authors for Section E, and has been peer reviewed under the auspices   #
# of the IUCr Commission on Journals.                                        #
#                                                                            #
# Full details of the Crystallographic Information File format               #
# are given in the paper "The Crystallographic Information File (CIF):       #
# a New Standard Archive File for Crystallography" by S. R. Hall, F. H.      #
# Allen and I. D. Brown [Acta Cryst. (1991), A47, 655-685].                  #
#                                                                            #
# The current version of the core CIF dictionary is obtainable from          #
# ftp://ftp.iucr.org/pub/cif_core.dic. The current version number is 2.4.    #
#                                                                            #
# Software is freely available for graphical display of the structure(s) in  #
# this CIF.  For information consult the CIF home page http://www.iucr.org/  #
# cif/home.html                                                              #
#                                                                            #
# This file may be used for bona fide research purposes within the           #
# scientific community so long as proper attribution is given to the journal # 
# article from which it was obtained.                                        #
#                                                                            #
##############################################################################
                                             
data_global
_audit_creation_method     'WinGX routine CIF_UPDATE'
_audit_conform_dict_name     cif_core.dic
_audit_conform_dict_version     2.4
_journal_data_validation_number     ?
_journal_date_recd_electronic     2010-12-05
_journal_date_accepted     2010-12-07
_journal_name_full     'Acta Crystallographica, Section E'
_journal_year     2011
_journal_volume     67
_journal_issue      1
_journal_page_first     m101
_journal_page_last     m101
_journal_paper_category     QM
_journal_coeditor_code     BT5431
_publ_contact_author_name     'Ghiasi, Reza'
_publ_contact_author_address
;   Department of Chemistry
   Basic Science Faculty
   East Tehran Branch
   Islamic Azad University
   Qiam Dasht
   Tehran
   Iran
;
_publ_contact_author_email     'rezaghiasi1975@gmail.com'
_publ_contact_author_fax     '0098 021 44662222'
_publ_contact_author_phone     '0098 021 44662222'
_publ_section_title
;
Dibromidobis(pyridine-3-carbonitrile-\k<i>N</i>^1^)zinc(II)
;
loop_
    _publ_author_name
    _publ_author_footnote
    _publ_author_address
    'Ghiasi, Reza' ?
;Department of Chemistry
   Basic Science Faculty
   East Tehran
   Islamic Azad University
   Qiam Dasht Branch
   Tehran
   Iran
;
data_I
_audit_creation_method     'WinGX routine CIF_UPDATE'
_chemical_name_systematic
;
Dibromidobis(pyridine-3-carbonitrile-\k<i>N</i>^1^)zinc(II)
;
_chemical_formula_moiety     'C12 H8 Br2 N4 Zn1'
_chemical_formula_sum     'C12 H8 Br2 N4 Zn1'
_chemical_formula_iupac     '[Zn Br2 (C6 H4 N2)2]'
_chemical_formula_weight     433.41
_symmetry_cell_setting     orthorhombic
_symmetry_space_group_name_H-M     'P b c a'
loop_
    _symmetry_equiv_pos_as_xyz
    'x, y, z'
    '-x+1/2, -y, z+1/2'
    'x+1/2, -y+1/2, -z'
    '-x, y+1/2, -z+1/2'
    '-x, -y, -z'
    'x-1/2, y, -z-1/2'
    '-x-1/2, y-1/2, z'
    'x, -y-1/2, z-1/2'
_cell_length_a     8.5600(4)
_cell_length_b     14.5379(5)
_cell_length_c     23.3751(9)
_cell_angle_alpha     90
_cell_angle_beta     90
_cell_angle_gamma     90
_cell_volume     2908.9(2)
_cell_formula_units_Z     8
_cell_measurement_reflns_used     12287
_cell_measurement_theta_min     2.9
_cell_measurement_theta_max     29.13
_cell_measurement_temperature     120(2)
_exptl_crystal_description     Prism
_exptl_crystal_colour     Colorless
_exptl_crystal_size_max     0.4
_exptl_crystal_size_mid     0.3
_exptl_crystal_size_min     0.22
_exptl_crystal_density_diffrn     1.979
_exptl_crystal_density_method     'not measured'
_exptl_crystal_F_000     1664
_exptl_absorpt_coefficient_mu     7.173
_exptl_absorpt_correction_type     multi-scan
_exptl_absorpt_process_details     '(SADABS; Bruker, 2001)'
_exptl_absorpt_correction_T_min     0.071
_exptl_absorpt_correction_T_max     0.210
_exptl_special_details
;
;
_diffrn_ambient_temperature     120(2)
_diffrn_radiation_type     MoK\a
_diffrn_radiation_wavelength     0.71073
_diffrn_radiation_monochromator     graphite
_diffrn_measurement_device_type     'Bruker SMART CCD area-detector'
_diffrn_measurement_method     '\f and \w'
_diffrn_reflns_number     12287
_diffrn_reflns_av_R_equivalents     0.0532
_diffrn_reflns_theta_min     2.9
_diffrn_reflns_theta_max     29.13
_diffrn_reflns_theta_full     29.13
_diffrn_measured_fraction_theta_max     0.991
_diffrn_measured_fraction_theta_full     0.991
_diffrn_reflns_limit_h_min     -11
_diffrn_reflns_limit_h_max     9
_diffrn_reflns_limit_k_min     -19
_diffrn_reflns_limit_k_max     16
_diffrn_reflns_limit_l_min     -26
_diffrn_reflns_limit_l_max     31
_diffrn_standards_number     0
_refine_special_details
;
Refinement of <i>F</i>^2^ against ALL reflections. The weighted <i>R</i>-factor
<i>wR</i> and goodness of fit <i>S</i> are based on <i>F</i>^2^, conventional
<i>R</i>-factors <i>R</i> are based on <i>F</i>, with <i>F</i> set to zero for
negative <i>F</i>^2^. The threshold expression of <i>F</i>^2^ >
\s(<i>F</i>^2^) is used only for calculating <i>R</i>-factors(gt) <i>etc</i>.
and is not relevant to the choice of reflections for refinement.
<i>R</i>-factors based on <i>F</i>^2^ are statistically about twice as large
as those based on <i>F</i>, and <i>R</i>- factors based on ALL data will be
even larger.
;
_reflns_number_total     3876
_reflns_number_gt     2842
_reflns_threshold_expression     I>2\s(I)
_refine_ls_structure_factor_coef     Fsqd
_refine_ls_matrix_type     full
_refine_ls_R_factor_all     0.0593
_refine_ls_R_factor_gt     0.0349
_refine_ls_wR_factor_ref     0.07
_refine_ls_goodness_of_fit_ref     0.973
_refine_ls_restrained_S_all     0.973
_refine_ls_number_reflns     3876
_refine_ls_number_parameters     172
_refine_ls_number_restraints     0
_refine_ls_hydrogen_treatment     constr
_refine_ls_weighting_scheme     calc
_refine_ls_weighting_details
                 'calc w=1/[\s^2^(Fo^2^)+(0.0331P)^2^] where P=(Fo^2^+2Fc^2^)/3'
_atom_sites_solution_hydrogens     geom
_atom_sites_solution_primary     direct
_atom_sites_solution_secondary     difmap
_refine_ls_shift/su_max     0.009
_refine_ls_shift/su_mean     0.001
_refine_diff_density_max     0.819
_refine_diff_density_min     -0.498
_refine_ls_extinction_method     none
loop_
    _atom_type_symbol
    _atom_type_description
    _atom_type_scat_dispersion_real
    _atom_type_scat_dispersion_imag
    _atom_type_scat_source
    C C 0.0033 0.0016 'International Tables Vol C Tables 4.2.6.8 and 6.1.1.4'
    H H 0 0 'International Tables Vol C Tables 4.2.6.8 and 6.1.1.4'
    N N 0.0061 0.0033 'International Tables Vol C Tables 4.2.6.8 and 6.1.1.4'
    O O 0.0106 0.006 'International Tables Vol C Tables 4.2.6.8 and 6.1.1.4'
    Zn Zn 0.2839 1.4301 'International Tables Vol C Tables 4.2.6.8 and 6.1.1.4'
    Br Br -0.2901 2.4595 'International Tables Vol C Tables 4.2.6.8 and 6.1.1.4'
_computing_data_collection     'SMART (Bruker, 2001)'
_computing_cell_refinement     'SAINT (Bruker, 2001)'
_computing_data_reduction     'SAINT (Bruker, 2001)'
_computing_structure_solution     'SHELXS97 (Sheldrick, 2008)'
_computing_structure_refinement     'SHELXL97 (Sheldrick, 2008)'
_computing_molecular_graphics     'ORTEP-3 for Windows (Farrugia, 1997)'
_computing_publication_material     'WinGX (Farrugia, 1999)'
loop_
    _atom_site_type_symbol
    _atom_site_label
    _atom_site_fract_x
    _atom_site_fract_y
    _atom_site_fract_z
    _atom_site_U_iso_or_equiv
    _atom_site_adp_type
    _atom_site_calc_flag
    _atom_site_refinement_flags
    _atom_site_occupancy
    _atom_site_disorder_assembly
    _atom_site_disorder_group
    C C1 0.5292(4) -0.0361(2) 0.40962(14) 0.0200(7) Uani d . 1 . .
    H H1 0.469 -0.0795 0.3904 0.024 Uiso calc R 1 . .
    C C2 0.6824(4) -0.0582(2) 0.42453(14) 0.0200(7) Uani d . 1 . .
    C C3 0.7438(4) -0.1464(2) 0.40720(15) 0.0233(7) Uani d . 1 . .
    C C4 0.7723(4) 0.0060(2) 0.45419(15) 0.0222(7) Uani d . 1 . .
    H H4 0.8741 -0.0077 0.4651 0.027 Uiso calc R 1 . .
    C C5 0.7070(4) 0.0900(2) 0.46690(15) 0.0231(7) Uani d . 1 . .
    H H5 0.7643 0.1342 0.4866 0.028 Uiso calc R 1 . .
    C C6 0.5542(4) 0.1082(2) 0.44994(14) 0.0202(7) Uani d . 1 . .
    H H6 0.5112 0.1655 0.4581 0.024 Uiso calc R 1 . .
    C C7 0.3503(4) 0.1991(2) 0.29772(15) 0.0252(7) Uani d . 1 . .
    H H7 0.3606 0.2419 0.327 0.03 Uiso calc R 1 . .
    C C8 0.3943(4) 0.2234(2) 0.24242(16) 0.0276(8) Uani d . 1 . .
    C C9 0.4489(5) 0.3149(3) 0.23096(18) 0.0382(10) Uani d . 1 . .
    C C10 0.3819(4) 0.1597(3) 0.19849(15) 0.0286(7) Uani d . 1 . .
    H H10 0.4128 0.1745 0.1615 0.034 Uiso calc R 1 . .
    C C11 0.3233(5) 0.0745(3) 0.21094(16) 0.0307(8) Uani d . 1 . .
    H H11 0.3131 0.0304 0.1823 0.037 Uiso calc R 1 . .
    C C12 0.2792(4) 0.0545(2) 0.26661(15) 0.0264(7) Uani d . 1 . .
    H H12 0.238 -0.0033 0.2746 0.032 Uiso calc R 1 . .
    N N1 0.4666(3) 0.04558(19) 0.42210(12) 0.0188(6) Uani d . 1 . .
    N N2 0.7925(3) -0.2151(2) 0.39115(15) 0.0320(7) Uani d . 1 . .
    N N3 0.2937(3) 0.11564(19) 0.30954(12) 0.0203(6) Uani d . 1 . .
    N N4 0.4901(6) 0.3883(3) 0.22082(17) 0.0585(12) Uani d . 1 . .
    Zn Zn1 0.24508(4) 0.07419(2) 0.392462(16) 0.01808(9) Uani d . 1 . .
    Br Br1 0.11976(4) -0.06879(2) 0.384221(15) 0.02303(8) Uani d . 1 . .
    Br Br2 0.13208(4) 0.19690(2) 0.442048(15) 0.02540(9) Uani d . 1 . .
loop_
    _atom_site_aniso_label
    _atom_site_aniso_U_11
    _atom_site_aniso_U_22
    _atom_site_aniso_U_33
    _atom_site_aniso_U_12
    _atom_site_aniso_U_13
    _atom_site_aniso_U_23
    C1 0.0205(15) 0.0199(15) 0.0194(17) -0.0010(12) 0.0011(12) -0.0021(13)
    C2 0.0196(14) 0.0221(16) 0.0182(16) -0.0003(12) 0.0041(12) 0.0006(13)
    C3 0.0170(14) 0.0258(17) 0.0271(18) -0.0032(13) -0.0012(13) 0.0004(14)
    C4 0.0184(14) 0.0291(17) 0.0190(17) -0.0016(13) 0.0000(12) -0.0022(13)
    C5 0.0221(15) 0.0270(18) 0.0201(17) -0.0048(13) 0.0011(12) -0.0027(14)
    C6 0.0231(15) 0.0201(16) 0.0175(17) -0.0008(12) 0.0038(13) -0.0014(13)
    C7 0.0297(17) 0.0248(17) 0.0212(17) -0.0031(14) 0.0064(13) -0.0039(14)
    C8 0.0315(18) 0.0267(18) 0.0244(19) -0.0003(15) 0.0068(15) 0.0035(14)
    C9 0.054(2) 0.035(2) 0.025(2) -0.0122(18) 0.0112(18) -0.0017(18)
    C10 0.0352(18) 0.0329(19) 0.0177(16) 0.0066(16) 0.0071(15) 0.0022(14)
    C11 0.048(2) 0.0281(19) 0.0158(17) 0.0061(16) 0.0029(15) -0.0047(15)
    C12 0.0373(19) 0.0216(17) 0.0203(17) 0.0013(14) 0.0008(14) -0.0007(13)
    N1 0.0179(12) 0.0223(13) 0.0162(14) -0.0015(10) 0.0032(10) -0.0013(11)
    N2 0.0270(15) 0.0254(16) 0.044(2) -0.0011(12) -0.0020(14) -0.0030(15)
    N3 0.0224(13) 0.0221(14) 0.0165(14) 0.0023(11) 0.0015(11) -0.0030(11)
    N4 0.095(3) 0.049(2) 0.032(2) -0.031(2) 0.017(2) -0.0050(19)
    Zn1 0.01815(16) 0.02033(17) 0.01577(17) -0.00049(14) 0.00133(14)
                                                                    -0.00152(15)
    Br1 0.02130(14) 0.02218(16) 0.02562(17) -0.00458(13) 0.00254(13)
                                                                    -0.00263(13)
    Br2 0.02787(16) 0.02558(16) 0.02274(17) 0.00407(13) 0.00031(14) -0.00736(14)
_geom_special_details
;
All e.s.d.'s (except the e.s.d. in the dihedral angle between two l.s. planes)
are estimated using the full covariance matrix. The cell e.s.d.'s are taken
into account individually in the estimation of e.s.d.'s in distances, angles
and torsion angles; correlations between e.s.d.'s in cell parameters are only
used when they are defined by crystal symmetry. An approximate (isotropic)
treatment of cell e.s.d.'s is used for estimating e.s.d.'s involving l.s.
planes.
;
loop_
    _geom_bond_atom_site_label_1
    _geom_bond_atom_site_label_2
    _geom_bond_site_symmetry_2
    _geom_bond_distance
    _geom_bond_publ_flag
    C1 N1 . 1.335(4) ?
    C1 C2 . 1.394(4) ?
    C1 H1 . 0.93 ?
    C2 C4 . 1.394(5) ?
    C2 C3 . 1.445(5) ?
    C3 N2 . 1.145(5) ?
    C4 C5 . 1.377(5) ?
    C4 H4 . 0.93 ?
    C5 C6 . 1.392(4) ?
    C5 H5 . 0.93 ?
    C6 N1 . 1.347(4) ?
    C6 H6 . 0.93 ?
    C7 N3 . 1.336(4) ?
    C7 C8 . 1.392(5) ?
    C7 H7 . 0.93 ?
    C8 C10 . 1.387(5) ?
    C8 C9 . 1.436(5) ?
    C9 N4 . 1.148(5) ?
    C10 C11 . 1.368(5) ?
    C10 H10 . 0.93 ?
    C11 C12 . 1.386(5) ?
    C11 H11 . 0.93 ?
    C12 N3 . 1.346(4) ?
    C12 H12 . 0.93 ?
    N1 Zn1 . 2.061(3) y
    N3 Zn1 . 2.072(3) y
    Zn1 Br2 . 2.3369(5) y
    Zn1 Br1 . 2.3471(5) y
loop_
    _geom_angle_atom_site_label_1
    _geom_angle_atom_site_label_2
    _geom_angle_atom_site_label_3
    _geom_angle_site_symmetry_1
    _geom_angle_site_symmetry_3
    _geom_angle
    _geom_angle_publ_flag
    N1 C1 C2 . . 121.9(3) ?
    N1 C1 H1 . . 119.1 ?
    C2 C1 H1 . . 119.1 ?
    C4 C2 C1 . . 119.3(3) ?
    C4 C2 C3 . . 122.2(3) ?
    C1 C2 C3 . . 118.5(3) ?
    N2 C3 C2 . . 177.1(4) ?
    C5 C4 C2 . . 118.5(3) ?
    C5 C4 H4 . . 120.8 ?
    C2 C4 H4 . . 120.8 ?
    C4 C5 C6 . . 119.3(3) ?
    C4 C5 H5 . . 120.4 ?
    C6 C5 H5 . . 120.4 ?
    N1 C6 C5 . . 122.2(3) ?
    N1 C6 H6 . . 118.9 ?
    C5 C6 H6 . . 118.9 ?
    N3 C7 C8 . . 121.4(3) ?
    N3 C7 H7 . . 119.3 ?
    C8 C7 H7 . . 119.3 ?
    C10 C8 C7 . . 119.9(3) ?
    C10 C8 C9 . . 120.4(3) ?
    C7 C8 C9 . . 119.7(3) ?
    N4 C9 C8 . . 178.4(5) ?
    C11 C10 C8 . . 118.4(3) ?
    C11 C10 H10 . . 120.8 ?
    C8 C10 H10 . . 120.8 ?
    C10 C11 C12 . . 119.3(3) ?
    C10 C11 H11 . . 120.3 ?
    C12 C11 H11 . . 120.3 ?
    N3 C12 C11 . . 122.4(3) ?
    N3 C12 H12 . . 118.8 ?
    C11 C12 H12 . . 118.8 ?
    C1 N1 C6 . . 118.9(3) ?
    C1 N1 Zn1 . . 118.4(2) ?
    C6 N1 Zn1 . . 122.6(2) ?
    C7 N3 C12 . . 118.6(3) ?
    C7 N3 Zn1 . . 122.0(2) ?
    C12 N3 Zn1 . . 119.1(2) ?
    N1 Zn1 N3 . . 100.85(11) y
    N1 Zn1 Br2 . . 111.60(8) y
    N3 Zn1 Br2 . . 108.98(8) y
    N1 Zn1 Br1 . . 105.62(8) y
    N3 Zn1 Br1 . . 105.82(8) y
    Br2 Zn1 Br1 . . 121.841(19) y
loop_
    _geom_torsion_atom_site_label_1
    _geom_torsion_atom_site_label_2
    _geom_torsion_atom_site_label_3
    _geom_torsion_atom_site_label_4
    _geom_torsion_site_symmetry_1
    _geom_torsion_site_symmetry_2
    _geom_torsion_site_symmetry_3
    _geom_torsion_site_symmetry_4
    _geom_torsion
    _geom_torsion_publ_flag
    N1 C1 C2 C4 . . . . 1.2(5) ?
    N1 C1 C2 C3 . . . . -177.2(3) ?
    C1 C2 C4 C5 . . . . -1.1(5) ?
    C3 C2 C4 C5 . . . . 177.2(3) ?
    C2 C4 C5 C6 . . . . 0.1(5) ?
    C4 C5 C6 N1 . . . . 1.0(5) ?
    N3 C7 C8 C10 . . . . -1.1(5) ?
    N3 C7 C8 C9 . . . . 177.6(3) ?
    C7 C8 C10 C11 . . . . 1.3(5) ?
    C9 C8 C10 C11 . . . . -177.3(4) ?
    C8 C10 C11 C12 . . . . -0.3(6) ?
    C10 C11 C12 N3 . . . . -0.9(6) ?
    C2 C1 N1 C6 . . . . -0.1(5) ?
    C2 C1 N1 Zn1 . . . . 175.3(2) ?
    C5 C6 N1 C1 . . . . -1.0(5) ?
    C5 C6 N1 Zn1 . . . . -176.2(2) ?
    C8 C7 N3 C12 . . . . -0.2(5) ?
    C8 C7 N3 Zn1 . . . . 174.7(3) ?
    C11 C12 N3 C7 . . . . 1.2(5) ?
    C11 C12 N3 Zn1 . . . . -173.9(3) ?
    C1 N1 Zn1 N3 . . . . -82.3(3) ?
    C6 N1 Zn1 N3 . . . . 92.9(3) ?
    C1 N1 Zn1 Br2 . . . . 162.1(2) ?
    C6 N1 Zn1 Br2 . . . . -22.7(3) ?
    C1 N1 Zn1 Br1 . . . . 27.7(3) ?
    C6 N1 Zn1 Br1 . . . . -157.1(2) ?
    C7 N3 Zn1 N1 . . . . -77.5(3) ?
    C12 N3 Zn1 N1 . . . . 97.4(3) ?
    C7 N3 Zn1 Br2 . . . . 40.1(3) ?
    C12 N3 Zn1 Br2 . . . . -145.1(2) ?
    C7 N3 Zn1 Br1 . . . . 172.7(2) ?
    C12 N3 Zn1 Br1 . . . . -12.4(3) ?
