# Supplementary material for: Dibromidobis(pyridine-3-carbonitrile-κN 1)zinc(II)
Source: Acta Crystallogr Sect E Struct Rep Online. 2010 Dec 18;67(Pt 1):m101. doi: 10.1107/S1600536810051342 (PMC3050155; doi:10.1107/S1600536810051342)
Supplement: Supplementary file 2 [file e-67-0m101-Isup2.hkl]

# 
# h,k,l, Fc-squared, Fo-squared, sigma(Fo-squared) and status flag 
# 
data_I
_shelx_title 'x' 
_shelx_refln_list_code          4 
_shelx_F_calc_maximum      472.25 
_exptl_crystal_F_000       708.00 
_reflns_d_resolution_high  0.7299 
 
loop_ 
 _symmetry_equiv_pos_as_xyz 
 'x, y, z' 
 '-x+1/2, -y, z+1/2' 
 'x+1/2, -y+1/2, -z' 
 '-x, y+1/2, -z+1/2' 
 '-x, -y, -z' 
 'x-1/2, y, -z-1/2' 
 '-x-1/2, y-1/2, z' 
 'x, -y-1/2, z-1/2' 
 
_cell_length_a     8.5600 
_cell_length_b    14.5379 
_cell_length_c    23.3751 
_cell_angle_alpha  90.000 
_cell_angle_beta   90.000 
_cell_angle_gamma  90.000 
 
_shelx_F_squared_multiplier     1.000 
 
loop_ 
 _refln_index_h 
 _refln_index_k 
 _refln_index_l 
 _refln_F_squared_calc 
 _refln_F_squared_meas 
 _refln_F_squared_sigma 
 _refln_observed_status 
   2   0   0    98243.20    96873.34    619.18 o 
   4   0   0    10012.83     9128.73    246.68 o 
   6   0   0    13500.80    13412.04    241.73 o 
   8   0   0    71585.84    69380.16    367.34 o 
  10   0   0     3741.86     3579.53    274.62 o 
   2   1   0      156.00      322.41    159.92 o 
   4   1   0     3362.31     3159.15    159.15 o 
   6   1   0     1141.08     1168.82    121.86 o 
   8   1   0      530.99      762.38    154.10 o 
  10   1   0      555.74      610.31    184.16 o 
   2   2   0    12724.46    13956.80    207.12 o 
   4   2   0    42855.50    43950.37   1151.17 o 
   6   2   0    11310.88    10626.74    578.36 o 
   8   2   0     1272.69     1389.44    313.25 o 
  10   2   0        5.32       57.90    150.08 o 
   2   3   0   127240.05   138208.83    566.37 o 
   4   3   0     2049.38     2359.70    137.95 o 
   6   3   0    27252.54    27003.59    288.88 o 
   8   3   0      346.41      307.90    160.09 o 
  10   3   0     6952.30     6758.17    290.76 o 
   0   4   0     7244.03     6467.56    243.91 o 
   2   4   0     1749.06     2078.78    148.57 o 
   4   4   0     5859.95     6167.29    133.73 o 
   6   4   0     2254.76     2386.85    133.07 o 
   8   4   0      198.67      248.23    136.18 o 
  10   4   0      102.55     -172.00    198.02 o 
   2   5   0    45680.65    50663.28    413.51 o 
   4   5   0     2195.21     2259.20    153.29 o 
   6   5   0    10719.52    11600.00    371.31 o 
   8   5   0      275.01      343.03    190.11 o 
  10   5   0     2189.79     2567.94    423.52 o 
   0   6   0    86021.99    74456.02    470.57 o 
   2   6   0    25309.36    26214.86    641.47 o 
   4   6   0     4285.64     4357.63    155.72 o 
   6   6   0     9986.98    10021.12    141.23 o 
   8   6   0     6948.55     7237.32    261.14 o 
  10   6   0      139.34      501.95    206.94 o 
   2   7   0     1356.03     1033.76    122.31 o 
   4   7   0     2559.02     2851.29    133.20 o 
   6   7   0    10361.94    10433.91    197.64 o 
   8   7   0       43.58      361.00    258.17 o 
  10   7   0      227.60      435.17    206.73 o 
   0   8   0   223015.50   198136.00    664.15 o 
   2   8   0    12519.03    11883.18    364.47 o 
   4   8   0    27617.12    27881.79    515.25 o 
   6   8   0     3061.13     3005.09    165.95 o 
   8   8   0    33044.72    33438.47    281.65 o 
  10   8   0     1525.12     1811.38    199.51 o 
   2   9   0     2443.86     2371.01    156.40 o 
   4   9   0     1761.69     1569.62    199.82 o 
   6   9   0      481.08      524.99    169.91 o 
   8   9   0       11.56      116.67    178.52 o 
  10   9   0     1307.93     1247.27    226.83 o 
   0  10   0     7767.75     7123.00    230.63 o 
   2  10   0      413.22      444.03    126.75 o 
   4  10   0     5500.37     5747.86    183.11 o 
   6  10   0     1942.11     1990.71    163.10 o 
   8  10   0      298.52      403.81    160.82 o 
  10  10   0      640.63      386.85    214.36 o 
   2  11   0    57427.17    58620.58    378.64 o 
   4  11   0        0.53      159.65    173.51 o 
   6  11   0    27498.65    27872.72    221.55 o 
   8  11   0       99.12      323.31    195.43 o 
   0  12   0      648.50      573.41    235.78 o 
   2  12   0     7592.82     7556.52    202.89 o 
   4  12   0     3640.43     3886.86    273.03 o 
   6  12   0     7498.98     7393.88    347.13 o 
   8  12   0     2065.07     2496.58    197.82 o 
   2  13   0     1954.77     2011.87    418.96 o 
   4  13   0      138.16       20.95    175.81 o 
   6  13   0      227.98      506.27    186.66 o 
   8  13   0      561.24      731.76    190.23 o 
   0  14   0    33379.01    33326.31    335.25 o 
   2  14   0    17439.82    16923.45   1720.12 o 
   4  14   0      630.63      397.49    150.17 o 
   6  14   0     4534.56     4610.83    212.43 o 
   8  14   0    10693.61    10317.39    242.94 o 
   2  15   0      766.19      811.84    154.56 o 
   4  15   0      376.39      430.95    281.75 o 
   6  15   0     4892.51     4885.77    179.84 o 
   0  16   0    16921.16    17003.45    321.58 o 
   2  16   0      919.58      951.61    158.69 o 
   4  16   0     4266.54     3793.91    292.45 o 
   6  16   0      514.17      670.90    273.63 o 
   2  17   0       39.29      122.89    155.42 o 
   4  17   0        4.97       10.04    216.66 o 
   6  17   0      131.25     -282.54    315.63 o 
   0  18   0     2678.90     2991.46    277.79 o 
   2  18   0      792.48     1077.90    278.18 o 
   4  18   0      545.09      797.71    253.52 o 
   2  19   0    10058.60    10777.59    441.15 o 
   1   1   1     3512.29     4522.50    121.22 o 
   2   1   1    12806.45    13231.17    182.66 o 
   3   1   1    40019.94    39588.70    747.34 o 
   4   1   1     3109.21     3175.47    130.93 o 
   5   1   1    20568.14    19956.51    335.85 o 
   6   1   1     8642.71     8264.11     99.60 o 
   7   1   1     4122.43     3950.32    108.14 o 
   8   1   1      120.86      229.78    134.83 o 
   9   1   1     8401.99     8105.67    157.12 o 
  10   1   1     2448.29     2449.22    114.63 o 
  11   1   1     1681.75     1974.04    229.90 o 
   0   2   1    15908.48    13807.72    385.18 o 
   1   2   1    32446.48    36999.76    226.34 o 
   2   2   1    42690.12    46311.75    308.49 o 
   3   2   1    28931.99    30113.36    344.01 o 
   4   2   1     7801.00     7595.67    119.43 o 
   5   2   1     6012.69     5913.31    123.02 o 
   6   2   1     1617.23     1411.84     98.92 o 
   7   2   1     1241.73     1170.80    103.83 o 
   8   2   1       62.78       72.78     87.06 o 
   9   2   1     5166.41     4885.40    119.19 o 
  10   2   1     1417.32     1636.48    184.63 o 
  11   2   1     2633.91     2702.84    153.73 o 
   1   3   1    13671.82    14812.27    160.92 o 
   2   3   1     1161.27     1603.45     86.56 o 
   3   3   1     6051.14     6687.26    111.82 o 
   4   3   1      267.08      330.30     83.81 o 
   5   3   1     1337.15     1340.23     98.71 o 
   6   3   1      105.80      108.52    110.31 o 
   7   3   1     6374.75     6250.01    193.58 o 
   8   3   1      441.08      390.11    100.85 o 
   9   3   1        6.91      202.00    120.19 o 
  10   3   1        0.85      106.38    113.36 o 
  11   3   1      490.00      679.94    124.75 o 
   0   4   1     5051.92     4385.67    130.63 o 
   1   4   1    22593.96    24087.78    240.26 o 
   2   4   1    30239.24    32727.30    215.65 o 
   3   4   1    90703.73    94127.41   1067.67 o 
   4   4   1   107694.79   112440.66   1534.95 o 
   5   4   1    78695.48    77411.64    849.66 o 
   6   4   1     5687.49     5791.51    139.35 o 
   7   4   1     3989.62     3778.57    106.88 o 
   8   4   1     3503.54     3350.84    120.65 o 
   9   4   1      786.37      841.92    103.82 o 
  10   4   1     1796.36     1945.75    139.08 o 
  11   4   1     6089.49     6114.52    220.57 o 
   1   5   1    10597.27    11164.11    122.76 o 
   2   5   1     1904.25     2147.22     95.54 o 
   3   5   1    12791.19    14062.03    135.56 o 
   4   5   1       90.07      208.51    106.01 o 
   5   5   1       14.04       20.17     93.52 o 
   6   5   1      298.08      324.36     82.37 o 
   7   5   1      890.24      971.76    135.77 o 
   8   5   1      841.50      931.44    111.72 o 
   9   5   1        5.93      188.45    116.83 o 
  10   5   1      336.47      279.64    134.95 o 
  11   5   1      731.48     1000.90    150.06 o 
   0   6   1     3940.08     3455.01    150.28 o 
   1   6   1    25349.32    24431.13    413.76 o 
   2   6   1     1095.46      943.35     92.06 o 
   3   6   1      621.92      833.13    106.70 o 
   4   6   1      685.18      588.10     87.53 o 
   5   6   1      317.35      400.98     82.87 o 
   6   6   1        4.60      -48.11    101.45 o 
   7   6   1      294.21      427.55    148.98 o 
   8   6   1     1133.98      924.55    141.64 o 
   9   6   1     3966.34     3836.41    123.53 o 
  10   6   1     1488.44     1504.44    140.29 o 
  11   6   1      124.56      203.62    172.62 o 
   1   7   1    26325.34    23845.90    371.83 o 
   2   7   1    18250.52    17431.45    153.03 o 
   3   7   1    26897.80    26960.52    369.31 o 
   4   7   1      171.22      287.25    106.05 o 
   5   7   1    13343.56    13428.81    194.26 o 
   6   7   1     8843.08     9179.43    118.24 o 
   7   7   1     7209.23     7469.71    253.39 o 
   8   7   1      242.14      164.67    184.48 o 
   9   7   1     5573.32     5409.55    145.43 o 
  10   7   1     3479.61     3374.20    164.88 o 
   0   8   1     3643.16     3794.22    324.55 o 
   1   8   1     6050.62     5985.40    161.87 o 
   2   8   1     4422.09     4663.57    111.58 o 
   3   8   1     4050.23     4166.76    112.96 o 
   4   8   1     1484.94     1560.85     86.78 o 
   5   8   1       42.50      206.65    116.15 o 
   6   8   1      829.62      940.32    104.75 o 
   7   8   1     2318.32     2257.91    126.51 o 
   8   8   1      201.88      287.02    148.53 o 
   9   8   1      661.56      593.14    142.06 o 
  10   8   1      653.18      679.31    138.91 o 
   1   9   1     1702.79     1563.75    122.10 o 
   2   9   1     6418.73     6110.74    115.19 o 
   3   9   1      793.86      823.18     90.26 o 
   4   9   1       34.66      -34.68     84.31 o 
   5   9   1     5078.65     5087.85    186.81 o 
   6   9   1     1199.83     1372.82    108.70 o 
   7   9   1       64.42      290.93    122.80 o 
   8   9   1     1004.03     1104.71    104.91 o 
   9   9   1     1265.20     1233.16    165.57 o 
  10   9   1      600.50      422.24    153.58 o 
   0  10   1       35.65     -127.04    144.32 o 
   1  10   1      941.11      982.74    104.85 o 
   2  10   1     7280.44     6873.22    108.71 o 
   3  10   1    17726.51    17864.74    399.09 o 
   4  10   1    19835.28    20094.06    388.20 o 
   5  10   1    10145.64    10781.49    214.80 o 
   6  10   1      881.67     1095.63    111.51 o 
   7  10   1      599.14      705.33    129.02 o 
   8  10   1       20.33      216.95    127.48 o 
   9  10   1      546.54      751.72    200.09 o 
  10  10   1     1313.76     1391.99    155.23 o 
   1  11   1     3643.40     3092.90    155.26 o 
   2  11   1     1897.90     1862.80    168.39 o 
   3  11   1     1336.43     1444.78    118.03 o 
   4  11   1       11.20       38.28    105.31 o 
   5  11   1      230.38      360.63    111.65 o 
   6  11   1        4.02      195.79    112.67 o 
   7  11   1     1207.42     1415.97    108.18 o 
   8  11   1       32.73      321.98    135.37 o 
   9  11   1      262.04      341.20    226.31 o 
   0  12   1     2013.74     1937.85    139.10 o 
   1  12   1     1192.75     1167.78    115.02 o 
   2  12   1      266.05      332.13    170.73 o 
   3  12   1    26974.33    26307.61    791.23 o 
   4  12   1    13425.76    13599.97    368.61 o 
   5  12   1    18920.08    19415.16    373.70 o 
   6  12   1      432.64      335.92    127.59 o 
   7  12   1     1692.36     1998.19    126.07 o 
   8  12   1      597.59      686.51    143.67 o 
   9  12   1      527.74      644.20    191.16 o 
   1  13   1      398.40      355.01    116.23 o 
   2  13   1      160.76      232.17    116.81 o 
   3  13   1      691.56      726.17    176.46 o 
   4  13   1      243.60      229.21    102.95 o 
   5  13   1      356.52      349.95    103.31 o 
   6  13   1       38.36      -30.51    136.24 o 
   7  13   1     1052.47     1322.89    168.08 o 
   8  13   1      395.96      667.55    147.39 o 
   0  14   1       35.70       86.53    172.10 o 
   1  14   1     3792.89     3681.47    145.85 o 
   2  14   1       99.54      176.61    108.76 o 
   3  14   1     1896.22     2095.14    186.46 o 
   4  14   1      176.52      107.18    127.53 o 
   5  14   1     3906.34     4002.08    135.70 o 
   6  14   1      503.36      565.79    119.57 o 
   7  14   1       97.58      246.80    134.54 o 
   8  14   1        1.20      -43.62    178.43 o 
   1  15   1    12567.95    11956.91    559.56 o 
   2  15   1     6394.31     5956.69    364.79 o 
   3  15   1     6843.25     6674.82    453.14 o 
   4  15   1       32.13      204.34    179.68 o 
   5  15   1     3135.72     2994.57    132.70 o 
   6  15   1     4058.31     4119.64    152.73 o 
   7  15   1     2112.46     2167.87    160.54 o 
   0  16   1      544.01      889.98    186.27 o 
   1  16   1     3633.08     3876.16    139.57 o 
   2  16   1     1086.27     1099.51    128.98 o 
   3  16   1     1250.55     1323.85    133.42 o 
   4  16   1     1053.02     1460.39    198.31 o 
   5  16   1      368.37      477.97    206.78 o 
   6  16   1       55.70      240.58    156.89 o 
   1  17   1       26.15      130.12    129.78 o 
   2  17   1      105.74       42.43    126.34 o 
   3  17   1      322.74      427.66    136.94 o 
   4  17   1      180.22      315.88    133.26 o 
   5  17   1       72.48      311.99    207.74 o 
   6  17   1      320.26      598.68    230.07 o 
   0  18   1      340.92      349.82    201.19 o 
   1  18   1      189.94       16.07    138.32 o 
   2  18   1     1540.23     1674.25    180.71 o 
   3  18   1     4719.81     5066.29    179.74 o 
   4  18   1     5106.48     5088.84    291.53 o 
   1  19   1      400.84      392.69    158.27 o 
   2  19   1      401.26      629.48    185.00 o 
   3  19   1      113.73       76.27    164.37 o 
   1   0   2   146096.06   169149.11   1969.68 o 
   2   0   2     5698.30     5994.24    165.75 o 
   3   0   2     9128.57     9533.13    209.63 o 
   4   0   2     2959.88     2635.51    158.65 o 
   5   0   2     4418.58     4514.40    165.04 o 
   6   0   2      208.75      378.41    147.66 o 
   7   0   2    57694.66    55425.70    289.68 o 
   8   0   2     7188.19     6762.60    178.43 o 
   9   0   2    26317.59    25018.58    212.54 o 
  10   0   2     1650.94     1544.09    138.76 o 
  11   0   2      242.02      489.37    326.83 o 
   1   1   2     1042.18     1223.22    104.60 o 
   2   1   2    95748.52    99178.32   2680.19 o 
   3   1   2      466.29      483.60     79.78 o 
   4   1   2      872.18      996.89     91.07 o 
   5   1   2      344.92      406.53    108.66 o 
   6   1   2     5290.84     4958.50    104.18 o 
   7   1   2     1692.06     1613.54    115.59 o 
   8   1   2      163.94      225.38     87.21 o 
   9   1   2       30.33      222.21    144.11 o 
  10   1   2     1812.37     1679.66    122.23 o 
  11   1   2      423.96      222.73    140.54 o 
   0   2   2     1937.11     1711.90    229.24 o 
   1   2   2    17856.92    20406.29    181.42 o 
   2   2   2     1679.76     1905.31     98.89 o 
   3   2   2     5294.35     5506.89    132.72 o 
   4   2   2     7749.10     7575.53    203.85 o 
   5   2   2    13581.92    12848.48    326.85 o 
   6   2   2     1799.04     1893.73    123.75 o 
   7   2   2    12542.96    11908.28    161.50 o 
   8   2   2      741.46      807.54    110.65 o 
   9   2   2      792.92      953.61    119.47 o 
  10   2   2       40.90      130.23    132.33 o 
  11   2   2       30.01       32.98    143.03 o 
   1   3   2    41286.05    44574.05    689.97 o 
   2   3   2    11032.66    12275.17    118.71 o 
   3   3   2    15857.76    16839.37    229.13 o 
   4   3   2     1074.72     1207.42     94.04 o 
   5   3   2    35694.44    35179.80    681.82 o 
   6   3   2    10572.57    10612.93    222.07 o 
   7   3   2    11385.92    11191.79    228.27 o 
   8   3   2     1088.16     1122.95    107.88 o 
   9   3   2     3797.37     3781.99    108.00 o 
  10   3   2      611.17      499.18    120.76 o 
  11   3   2      944.03     1128.50    185.55 o 
   0   4   2     3489.99     3446.78    156.55 o 
   1   4   2     4421.93     4502.57     95.66 o 
   2   4   2      244.25      246.42     90.53 o 
   3   4   2     6078.05     6523.86    122.70 o 
   4   4   2       59.51      190.28     98.10 o 
   5   4   2     1412.00     1377.79     98.10 o 
   6   4   2     1068.19     1078.71    115.00 o 
   7   4   2      722.68      873.12    167.92 o 
   8   4   2       90.87       97.71    122.92 o 
   9   4   2       23.83      284.05    114.37 o 
  10   4   2       10.53       69.04    113.77 o 
  11   4   2       33.85       28.09    143.33 o 
   1   5   2    20084.92    20400.08    305.08 o 
   2   5   2     1837.05     1920.45    111.68 o 
   3   5   2     6421.69     6857.14    121.46 o 
   4   5   2     1373.97     1572.75    107.27 o 
   5   5   2    17865.87    17775.00    169.76 o 
   6   5   2      304.61      480.88    133.66 o 
   7   5   2     3800.42     3892.26    167.07 o 
   8   5   2      375.73      411.98    141.12 o 
   9   5   2     3798.14     3750.26    131.63 o 
  10   5   2       95.33      474.32    129.66 o 
  11   5   2      291.44      417.88    146.83 o 
   0   6   2      210.92      246.98    115.15 o 
   1   6   2    62978.88    60966.43   1035.30 o 
   2   6   2        3.66       95.24     86.79 o 
   3   6   2     4132.27     4353.52    115.08 o 
   4   6   2     1609.10     1570.53     97.15 o 
   5   6   2     8252.86     8760.50    113.92 o 
   6   6   2      729.74      951.16     96.46 o 
   7   6   2    27603.03    28289.06    674.82 o 
   8   6   2      189.29      263.27    114.37 o 
   9   6   2     8313.20     7504.02    140.42 o 
  10   6   2       29.80       -1.36    122.91 o 
  11   6   2       44.98      -95.60    140.18 o 
   1   7   2     3281.35     3234.73    143.18 o 
   2   7   2     5057.78     4606.78    107.41 o 
   3   7   2     4435.09     4805.58    112.15 o 
   4   7   2       89.06      172.47     96.29 o 
   5   7   2       73.88      129.62     97.39 o 
   6   7   2     7657.96     8058.81    132.75 o 
   7   7   2      486.99      636.32    112.79 o 
   8   7   2      131.13      136.13    126.08 o 
   9   7   2        1.90      193.01    144.48 o 
  10   7   2      421.37      510.17    131.46 o 
   0   8   2    16706.40    15303.94    185.62 o 
   1   8   2    85234.91    81050.78   1002.77 o 
   2   8   2      139.37      221.13     83.16 o 
   3   8   2     3964.09     3985.84     88.19 o 
   4   8   2     5660.53     5731.04    109.38 o 
   5   8   2      328.86      430.90    114.88 o 
   6   8   2      175.50      200.21    102.35 o 
   7   8   2    32906.12    33789.91    462.32 o 
   8   8   2     4309.20     4561.37    249.55 o 
   9   8   2    16207.37    15962.20    402.01 o 
  10   8   2       32.16      205.90    141.72 o 
   1   9   2      128.85      355.06    122.56 o 
   2   9   2    16329.26    16090.14    498.81 o 
   3   9   2       76.61       12.05    106.91 o 
   4   9   2      415.73      494.86     98.51 o 
   5   9   2      847.26     1183.55    106.10 o 
   6   9   2     1047.34     1034.46    109.63 o 
   7   9   2       11.02       39.00    127.64 o 
   8   9   2      563.72      720.59    182.75 o 
   9   9   2      275.33      552.88    159.02 o 
  10   9   2     1185.61     1285.16    119.29 o 
   0  10   2     7361.46     6577.13    163.51 o 
   1  10   2     1234.96     1200.79     98.90 o 
   2  10   2     1403.11     1414.30    128.72 o 
   3  10   2       27.69      106.44    100.06 o 
   4  10   2     6309.77     6548.17    260.25 o 
   5  10   2     3745.76     3937.60    122.14 o 
   6  10   2        7.42      204.67    109.13 o 
   7  10   2       25.99      231.85    106.45 o 
   8  10   2     1480.66     1510.51    130.62 o 
   9  10   2      821.31      934.77    166.46 o 
  10  10   2       66.56       87.78    179.85 o 
   1  11   2    15966.14    14515.99    831.44 o 
   2  11   2     9867.50     9946.98    186.76 o 
   3  11   2     7000.55     7114.16    204.68 o 
   4  11   2       80.15       59.34    105.62 o 
   5  11   2    17008.43    17047.53    410.68 o 
   6  11   2     2808.35     2879.42    132.01 o 
   7  11   2    10194.95    10083.85    251.70 o 
   8  11   2      491.37      725.87    164.24 o 
   9  11   2     2479.84     2552.06    172.26 o 
   0  12   2      338.03      262.67    158.82 o 
   1  12   2     4274.35     4131.34    122.76 o 
   2  12   2     1412.45     1472.92    171.06 o 
   3  12   2     3846.07     3857.11    169.27 o 
   4  12   2     3942.96     3807.13    116.99 o 
   5  12   2     4116.57     4135.47    129.62 o 
   6  12   2      817.54      900.81    115.27 o 
   7  12   2     3113.45     3409.45    138.84 o 
   8  12   2       33.78       21.91    134.31 o 
   9  12   2      846.48      860.45    223.96 o 
   1  13   2     1549.71     1382.47    117.60 o 
   2  13   2      157.53      347.26    114.32 o 
   3  13   2       89.43      268.10    146.67 o 
   4  13   2      440.77      473.53    109.25 o 
   5  13   2     1475.86     1544.50    127.92 o 
   6  13   2      413.10      578.31    118.76 o 
   7  13   2        3.58      136.48    135.29 o 
   8  13   2       12.27       25.63    160.25 o 
   0  14   2      898.68      975.40    142.46 o 
   1  14   2    14449.61    14119.04    298.40 o 
   2  14   2     1188.44     1073.30     94.91 o 
   3  14   2      483.79      583.05    176.80 o 
   4  14   2      387.61      629.38    144.32 o 
   5  14   2      126.73      166.71    130.02 o 
   6  14   2      225.72      249.20    171.88 o 
   7  14   2     7697.46     8130.07    255.43 o 
   8  14   2      342.41      283.97    143.66 o 
   1  15   2      176.23      268.95    125.76 o 
   2  15   2      196.26      332.32    125.09 o 
   3  15   2      506.98      597.14    127.33 o 
   4  15   2       21.07       58.46    215.97 o 
   5  15   2      340.05      478.12    135.19 o 
   6  15   2       39.85      -87.43    149.72 o 
   7  15   2      625.51      645.29    159.63 o 
   0  16   2     1053.36     1148.91    185.13 o 
   1  16   2     9960.61     9650.78    235.62 o 
   2  16   2       12.44       94.65    131.85 o 
   3  16   2     1544.19     1569.02    143.76 o 
   4  16   2     2085.69     2364.84    230.53 o 
   5  16   2      234.96      411.71    208.48 o 
   6  16   2       59.58      144.02    136.95 o 
   1  17   2      199.40      429.20    139.65 o 
   2  17   2      716.80      776.29    130.81 o 
   3  17   2       64.76      103.36    143.05 o 
   4  17   2       62.38        6.44    133.82 o 
   5  17   2     1616.71     1771.17    194.08 o 
   6  17   2      348.64      599.50    223.02 o 
   0  18   2     2657.97     2934.05    219.95 o 
   1  18   2     2830.18     2847.96    137.49 o 
   2  18   2      237.57      258.02    142.14 o 
   3  18   2       25.20      166.84    150.52 o 
   4  18   2      628.67      769.39    160.15 o 
   1  19   2     3403.81     3536.94    154.62 o 
   2  19   2     1301.17     1463.07    162.16 o 
   3  19   2     2213.70     2276.58    164.48 o 
   1   1   3     6755.88     7658.95    154.24 o 
   2   1   3   107470.27   114688.34   3576.38 o 
   3   1   3     4386.29     4517.51     99.68 o 
   4   1   3     3826.78     4361.15    107.85 o 
   5   1   3     3658.97     3577.73    105.08 o 
   6   1   3    11767.09    10835.28    134.44 o 
   7   1   3      121.12       35.37     85.79 o 
   8   1   3     1085.76     1185.39    113.60 o 
   9   1   3     1176.90     1184.78     97.80 o 
  10   1   3     5613.30     5723.88    139.47 o 
  11   1   3       38.80      189.62    140.14 o 
   0   2   3     5391.52     5914.76    437.29 o 
   1   2   3      890.24     1121.12    104.60 o 
   2   2   3      100.45      160.96     81.55 o 
   3   2   3    45812.91    48411.93   1376.47 o 
   4   2   3    24689.26    24594.14    497.96 o 
   5   2   3    26259.65    25196.12    553.27 o 
   6   2   3     2929.44     2806.84    131.29 o 
   7   2   3     1287.29     1199.00    103.59 o 
   8   2   3     1277.54     1396.20    191.50 o 
   9   2   3      332.95      456.71    140.50 o 
  10   2   3     5583.65     5383.72    132.55 o 
  11   2   3     1658.11     1717.14    143.47 o 
   1   3   3     7133.32     7800.05    171.82 o 
   2   3   3    19497.07    21369.16    152.67 o 
   3   3   3     6380.12     6731.75    113.49 o 
   4   3   3      366.17      388.82    113.22 o 
   5   3   3     1356.20     1317.17     97.10 o 
   6   3   3     7149.76     7515.44    259.47 o 
   7   3   3     2600.92     2489.70    110.17 o 
   8   3   3      692.60      566.01    123.39 o 
   9   3   3      194.47      184.04    125.55 o 
  10   3   3     1166.98     1139.98    135.55 o 
  11   3   3      259.35      392.73    146.29 o 
   0   4   3    35026.95    31678.47    528.73 o 
   1   4   3     4144.42     4092.18    102.07 o 
   2   4   3    22401.10    23603.57    157.67 o 
   3   4   3    10805.90    11248.29    194.10 o 
   4   4   3   162229.91   161350.89   2213.74 o 
   5   4   3     4699.60     4852.56    130.95 o 
   6   4   3    15754.96    15270.16    556.90 o 
   7   4   3      433.58      276.10    114.30 o 
   8   4   3     3341.08     3296.75    113.73 o 
   9   4   3     1136.21      970.99    116.57 o 
  10   4   3     2439.60     2732.24    252.74 o 
  11   4   3     1172.50     1284.79    139.94 o 
   1   5   3    15782.42    15484.00    286.76 o 
   2   5   3     1928.52     2055.64    104.53 o 
   3   5   3    15159.20    16188.62    139.63 o 
   4   5   3      234.30      354.50     96.34 o 
   5   5   3     4569.75     4889.15    114.91 o 
   6   5   3    12481.37    12338.58    124.66 o 
   7   5   3     3142.76     3182.04    125.20 o 
   8   5   3     3943.27     3796.08    129.19 o 
   9   5   3      819.73      756.81    116.23 o 
  10   5   3        0.91       72.06    142.95 o 
  11   5   3     1625.63     1621.91    150.49 o 
   0   6   3     1288.87      879.77    139.28 o 
   1   6   3     6913.68     7108.38    182.74 o 
   2   6   3     3440.34     3370.04    104.44 o 
   3   6   3     9543.44    10027.52    178.90 o 
   4   6   3       11.46      113.02    104.20 o 
   5   6   3     5208.41     5336.05    159.41 o 
   6   6   3      117.62      222.50     94.52 o 
   7   6   3      697.70      666.41     99.21 o 
   8   6   3     3550.68     3727.58    156.28 o 
   9   6   3      213.87      268.87    147.14 o 
  10   6   3     3636.70     3503.74    134.57 o 
  11   6   3      914.46      967.66    137.50 o 
   1   7   3     1663.70     1731.77    126.01 o 
   2   7   3    81996.09    82947.06   1310.90 o 
   3   7   3     1818.29     1811.17     90.33 o 
   4   7   3     2478.99     2835.34    110.27 o 
   5   7   3       17.69       38.60     99.63 o 
   6   7   3    22718.99    23284.74    223.76 o 
   7   7   3      793.45      989.14    120.27 o 
   8   7   3      394.13      310.61    116.41 o 
   9   7   3     2264.28     2298.68    164.97 o 
  10   7   3     6883.95     6577.41    185.47 o 
   0   8   3    10833.02     9895.72    295.42 o 
   1   8   3     1037.09      982.31    145.80 o 
   2   8   3     4994.33     4886.23    102.04 o 
   3   8   3     3874.04     3829.99    110.44 o 
   4   8   3     4441.20     4563.74    105.59 o 
   5   8   3     3812.75     3754.94    100.80 o 
   6   8   3     1416.48     1482.43    107.06 o 
   7   8   3       13.31      177.79    111.14 o 
   8   8   3     1926.63     1833.02    134.12 o 
   9   8   3      144.03      348.72    157.28 o 
  10   8   3     1991.35     1724.12    169.96 o 
   1   9   3     4582.25     4517.36    185.28 o 
   2   9   3     5578.25     5046.97    112.03 o 
   3   9   3     3490.72     3511.97    116.28 o 
   4   9   3     1262.66     1276.34    105.17 o 
   5   9   3      915.03      975.62     98.34 o 
   6   9   3     1012.41     1165.99     99.39 o 
   7   9   3      520.81      415.03    114.29 o 
   8   9   3     1890.84     1650.52    141.30 o 
   9   9   3     1376.66     1434.17    129.26 o 
  10   9   3     1255.52     1017.00    136.92 o 
   0  10   3     1688.38     1574.51    156.23 o 
   1  10   3     1087.98     1068.94     95.29 o 
   2  10   3    13207.55    12593.49    313.59 o 
   3  10   3    10918.45    10937.45    140.79 o 
   4  10   3    27359.06    27702.12    382.02 o 
   5  10   3     6846.84     6959.57    223.60 o 
   6  10   3     5778.09     6055.66    129.08 o 
   7  10   3       68.51      210.38    113.85 o 
   8  10   3      168.90      273.70    162.81 o 
   9  10   3       30.49     -130.76    136.63 o 
  10  10   3     1662.14     1930.13    162.72 o 
   1  11   3      485.63      543.45    107.37 o 
   2  11   3     2200.31     2117.97    171.55 o 
   3  11   3      171.90      154.47    103.87 o 
   4  11   3      292.15      265.99    117.72 o 
   5  11   3      569.13      536.39    116.89 o 
   6  11   3     1338.38     1461.56    115.30 o 
   7  11   3      280.89      646.47    135.38 o 
   8  11   3      173.50      308.15    160.49 o 
   9  11   3       28.75      233.36    158.44 o 
   0  12   3    28448.70    25680.31    598.57 o 
   1  12   3       20.83        3.49     92.45 o 
   2  12   3     1607.61     1426.08    166.57 o 
   3  12   3     3020.46     2856.00    138.22 o 
   4  12   3    29031.49    28672.96    408.96 o 
   5  12   3      422.05      432.28    115.09 o 
   6  12   3      474.78      667.72    132.36 o 
   7  12   3       26.83      106.87    125.58 o 
   8  12   3     1906.80     1888.17    144.04 o 
   9  12   3      287.20      420.00    164.91 o 
   1  13   3     6710.51     6221.43    142.64 o 
   2  13   3        5.54      -28.47    115.35 o 
   3  13   3     7135.66     7251.42    220.43 o 
   4  13   3      174.03      409.12    122.64 o 
   5  13   3     1043.37     1118.16    123.19 o 
   6  13   3       22.18       68.08    127.12 o 
   7  13   3     1378.42     1462.59    135.83 o 
   8  13   3      736.62      670.39    159.34 o 
   0  14   3     1789.44     1914.94    179.96 o 
   1  14   3     1536.16     1602.43    111.44 o 
   2  14   3     1662.52     1560.21    129.61 o 
   3  14   3      333.03      454.34    176.22 o 
   4  14   3     5111.31     5034.46    185.40 o 
   5  14   3      178.97      180.93    167.24 o 
   6  14   3      868.44      967.05    139.64 o 
   7  14   3      615.55      464.56    153.24 o 
   8  14   3      876.23     1098.68    163.10 o 
   1  15   3       19.54      -12.48    124.62 o 
   2  15   3    18634.36    17472.92    693.08 o 
   3  15   3        7.35      147.16    124.06 o 
   4  15   3      543.02      459.53    162.33 o 
   5  15   3      206.81      343.17    142.88 o 
   6  15   3     8028.08     8020.40    145.72 o 
   7  15   3       28.34       31.89    148.13 o 
   0  16   3     3163.77     3411.47    185.40 o 
   1  16   3      127.45      264.53    130.14 o 
   2  16   3     5280.34     5156.22    290.45 o 
   3  16   3     3177.80     3007.00    224.10 o 
   4  16   3     1092.28     1037.19    214.42 o 
   5  16   3     2305.81     2568.31    223.67 o 
   6  16   3      861.01      844.89    152.59 o 
   1  17   3      513.81      562.15    141.75 o 
   2  17   3       13.41      106.69    136.05 o 
   3  17   3      164.96      225.45    145.98 o 
   4  17   3       52.31       73.28    131.81 o 
   5  17   3     1046.07     1213.52    225.58 o 
   6  17   3       19.97      -98.47    313.85 o 
   0  18   3      376.09      474.03    177.03 o 
   1  18   3       21.95      303.40    142.44 o 
   2  18   3     1809.79     1868.97    150.75 o 
   3  18   3     1618.65     1705.73    182.83 o 
   4  18   3     9131.03     8924.79    492.38 o 
   1  19   3        0.69      118.40    153.94 o 
   2  19   3      226.81      297.37    141.20 o 
   3  19   3      152.82      198.23    146.82 o 
   1   0   4    18542.10    21009.97    398.45 o 
   2   0   4    30712.34    34187.95    488.01 o 
   3   0   4    40172.32    43357.27    556.96 o 
   4   0   4      234.16      382.01    205.67 o 
   5   0   4    14022.88    13685.14    162.84 o 
   6   0   4    18024.40    16658.42    215.08 o 
   7   0   4    15464.56    14833.85    307.11 o 
   8   0   4    27172.79    26541.08    742.02 o 
   9   0   4    14047.61    13108.82    425.50 o 
  10   0   4     1192.15     1109.83    164.45 o 
  11   0   4       41.27      249.85    181.00 o 
   1   1   4     4493.27     4898.90    147.88 o 
   2   1   4     1527.90     1770.98    122.62 o 
   3   1   4    34759.48    35832.41    731.46 o 
   4   1   4      463.54      441.61     97.69 o 
   5   1   4     2312.35     2013.95     98.72 o 
   6   1   4     6613.25     6170.54    165.35 o 
   7   1   4     7679.22     7093.04    149.34 o 
   8   1   4      166.43      296.45    103.74 o 
   9   1   4      473.90      376.77    110.84 o 
  10   1   4      502.63      787.76    117.31 o 
  11   1   4     1683.29     1813.50    154.26 o 
   1   2   4     9793.80    10840.92    245.80 o 
   2   2   4      701.34      960.38     89.09 o 
   3   2   4    10103.65    10301.54    258.85 o 
   4   2   4     5826.91     5937.45    121.06 o 
   5   2   4    10638.23     9911.47    213.69 o 
   6   2   4     5279.90     4799.53    119.25 o 
   7   2   4       53.87      127.25     91.36 o 
   8   2   4    14015.94    13591.73    313.24 o 
   9   2   4      438.02      446.95    105.40 o 
  10   2   4      538.06      598.39    115.33 o 
  11   2   4      415.42      622.62    149.57 o 
   1   3   4    31949.29    33329.30    937.37 o 
   2   3   4    52771.07    58111.68    556.93 o 
   3   3   4     5307.51     5654.20    112.55 o 
   4   3   4     2424.22     2583.73    111.71 o 
   5   3   4     7696.71     7676.57    211.60 o 
   6   3   4    15097.78    15260.66    201.11 o 
   7   3   4     8284.77     8289.48    166.66 o 
   8   3   4       76.02       -9.77     97.46 o 
   9   3   4       43.88      129.45    122.78 o 
  10   3   4     2278.67     2213.44    147.51 o 
  11   3   4      982.39     1277.04    207.74 o 
   0   4   4     2478.82     2052.51    127.32 o 
   1   4   4      211.89      258.31     88.52 o 
   2   4   4     7358.60     8034.08    116.09 o 
   3   4   4      697.37      879.82    109.62 o 
   4   4   4       90.93      148.24    108.68 o 
   5   4   4      270.90      494.71     98.45 o 
   6   4   4     2882.40     2817.14    119.22 o 
   7   4   4      303.19      431.25    100.96 o 
   8   4   4     2962.94     2893.35    143.83 o 
   9   4   4        7.11       42.20    112.42 o 
  10   4   4      442.96      275.31    116.97 o 
  11   4   4       25.60       14.10    132.67 o 
   1   5   4      252.43      215.83     90.67 o 
   2   5   4    18070.33    18841.13    221.50 o 
   3   5   4      834.47      838.00    110.78 o 
   4   5   4     3363.23     3632.12    115.88 o 
   5   5   4      562.12      563.64    123.65 o 
   6   5   4    11560.39    11390.02    360.81 o 
   7   5   4      222.01      380.71    109.61 o 
   8   5   4      126.03      259.58    123.95 o 
   9   5   4      233.62      604.81    129.84 o 
  10   5   4     1265.58     1466.03    133.73 o 
  11   5   4       60.95      269.70    153.00 o 
   0   6   4    90689.80    77052.52   4638.86 o 
   1   6   4      958.50      884.16     94.38 o 
   2   6   4    13483.25    13112.55    269.48 o 
   3   6   4    10427.23    11073.94    162.38 o 
   4   6   4      699.07      701.75    107.52 o 
   5   6   4     6643.29     6956.40    116.02 o 
   6   6   4    10533.23    11051.47    234.63 o 
   7   6   4     1445.25     1429.08    123.14 o 
   8   6   4    19715.10    19598.33    277.29 o 
   9   6   4      785.31      692.36    154.98 o 
  10   6   4     1171.08     1204.56    183.57 o 
  11   6   4      687.75      335.27    156.00 o 
   1   7   4     8570.31     8049.36    383.29 o 
   2   7   4      947.65     1155.54     96.33 o 
   3   7   4     5868.37     5945.34    130.37 o 
   4   7   4      217.66      310.37     95.61 o 
   5   7   4     1265.49     1398.47    100.94 o 
   6   7   4      552.66      592.75    106.20 o 
   7   7   4     3202.52     3201.58    112.39 o 
   8   7   4        6.35       50.34    106.79 o 
   9   7   4       51.75      310.85    140.19 o 
  10   7   4      189.08      269.81    135.70 o 
   0   8   4    61992.93    54514.12   2491.17 o 
   1   8   4    44436.34    42517.79   1415.19 o 
   2   8   4     5572.76     5120.69    122.74 o 
   3   8   4     2899.73     2955.35    102.56 o 
   4   8   4      235.32      236.56     91.09 o 
   5   8   4      700.86      742.05    117.55 o 
   6   8   4     8228.06     8484.73    183.37 o 
   7   8   4     6941.20     7187.00    253.91 o 
   8   8   4    13592.58    13919.60    322.42 o 
   9   8   4     6138.61     6177.93    127.86 o 
  10   8   4      108.49      253.88    153.81 o 
   1   9   4     5781.21     5182.31    221.84 o 
   2   9   4     7816.40     7350.35    119.30 o 
   3   9   4     7824.04     8033.02    123.26 o 
   4   9   4       17.10       25.04     91.95 o 
   5   9   4     3295.19     3582.78    126.95 o 
   6   9   4    10515.17    11028.25    120.87 o 
   7   9   4     5746.63     5715.89    148.20 o 
   8   9   4       39.23       -0.12    161.79 o 
   9   9   4      158.05      -20.17    131.35 o 
  10   9   4      632.75      758.82    158.73 o 
   0  10   4    12117.95    11338.83    246.09 o 
   1  10   4     3590.37     3268.12    148.11 o 
   2  10   4      361.74      462.71    128.84 o 
   3  10   4     3073.42     3044.72    109.88 o 
   4  10   4     1354.70     1468.62    104.56 o 
   5  10   4     6923.07     6973.81    220.89 o 
   6  10   4      144.07      214.36    111.49 o 
   7  10   4      740.52      724.90    118.13 o 
   8  10   4     1117.04     1407.48    143.60 o 
   9  10   4     1795.04     1759.53    158.09 o 
  10  10   4        4.10     -228.02    228.02 o 
   1  11   4     8712.15     8238.44    383.76 o 
   2  11   4    11572.38    11505.57    193.39 o 
   3  11   4    13587.55    13258.44    167.64 o 
   4  11   4      299.50      305.99    106.82 o 
   5  11   4     3790.15     3857.21    127.96 o 
   6  11   4     7908.47     7911.94    132.47 o 
   7  11   4     5682.53     5837.69    165.96 o 
   8  11   4      155.96      119.59    162.20 o 
   9  11   4      800.45     1118.26    151.07 o 
   0  12   4    11737.79    11663.93    371.80 o 
   1  12   4       90.97      174.86    111.79 o 
   2  12   4     3909.94     3851.17    364.13 o 
   3  12   4     2504.37     2473.93    136.68 o 
   4  12   4        3.78      128.08    109.79 o 
   5  12   4     2607.75     2789.00    117.02 o 
   6  12   4     2398.24     2526.57    158.21 o 
   7  12   4       14.57       73.71    115.05 o 
   8  12   4     5406.89     5279.62    152.43 o 
   9  12   4      189.01      211.40    156.06 o 
   1  13   4      639.11      682.94    120.03 o 
   2  13   4     2506.23     2374.20    124.68 o 
   3  13   4     1496.77     1657.81    174.41 o 
   4  13   4      895.79      884.36    112.86 o 
   5  13   4       13.21      245.81    141.58 o 
   6  13   4     2634.30     2650.01    189.15 o 
   7  13   4      163.68      274.82    124.54 o 
   8  13   4        6.82       44.71    130.27 o 
   0  14   4    29941.46    29736.56    784.42 o 
   1  14   4     2359.12     2357.99    121.71 o 
   2  14   4     4937.54     4618.41    330.60 o 
   3  14   4       20.73      223.04    176.06 o 
   4  14   4      115.74      240.29    131.68 o 
   5  14   4       17.68      100.51    125.25 o 
   6  14   4     4299.57     4416.52    165.89 o 
   7  14   4      301.29      574.10    150.93 o 
   8  14   4     7137.93     7365.57    187.95 o 
   1  15   4      235.00      249.26    105.07 o 
   2  15   4        6.57        3.85    127.84 o 
   3  15   4     2572.30     2601.14    160.92 o 
   4  15   4        0.07      105.86    158.48 o 
   5  15   4       65.40      -69.67    129.53 o 
   6  15   4      143.75      483.83    151.85 o 
   7  15   4      108.70      324.50    181.54 o 
   0  16   4     3670.45     3667.41    183.08 o 
   1  16   4     1517.23     1748.39    187.15 o 
   2  16   4      124.54      307.22    130.24 o 
   3  16   4      646.17      651.03    165.87 o 
   4  16   4     1984.54     2225.05    218.84 o 
   5  16   4      119.12      378.34    269.17 o 
   6  16   4      910.54      995.50    161.63 o 
   1  17   4     1527.37     1750.74    134.88 o 
   2  17   4     3920.36     4039.85    155.10 o 
   3  17   4      745.08      796.30    144.01 o 
   4  17   4       12.35       24.75    138.85 o 
   5  17   4      230.23      167.18    195.48 o 
   0  18   4      451.34      528.64    220.50 o 
   1  18   4     3534.22     3479.51    150.71 o 
   2  18   4      520.09      729.09    145.20 o 
   3  18   4      104.10      344.97    146.45 o 
   4  18   4     1137.81     1235.14    151.24 o 
   1  19   4     1953.04     1979.86    145.81 o 
   2  19   4     1105.28     1214.73    162.91 o 
   3  19   4     1284.04     1220.82    158.91 o 
   1   1   5    10297.70    11313.18    207.49 o 
   2   1   5       68.56      168.12     95.09 o 
   3   1   5    20248.84    21794.23    309.36 o 
   4   1   5       89.43       60.35    107.14 o 
   5   1   5     7338.35     6779.54    152.77 o 
   6   1   5      514.63      587.68    109.21 o 
   7   1   5      434.22      363.17    101.92 o 
   8   1   5     1231.34     1425.79    118.13 o 
   9   1   5     8380.57     8119.33    379.13 o 
  10   1   5      894.72      853.52    139.22 o 
  11   1   5     1397.41     1459.16    144.52 o 
   0   2   5    53306.15    47778.36    451.16 o 
   1   2   5    21195.83    21843.29    191.85 o 
   2   2   5      159.96      234.44     97.15 o 
   3   2   5    53877.07    54418.97   1599.60 o 
   4   2   5    36285.00    36652.61    765.52 o 
   5   2   5    25794.14    25500.08    440.47 o 
   6   2   5      406.99      469.67     99.48 o 
   7   2   5      684.59      912.75    112.85 o 
   8   2   5     3885.25     3879.19    162.30 o 
   9   2   5     2088.71     2101.05    116.67 o 
  10   2   5       19.51      -93.25    125.08 o 
  11   2   5     4491.71     4287.63    149.22 o 
   1   3   5     5495.00     5828.38    145.80 o 
   2   3   5    53436.12    55219.98    489.81 o 
   3   3   5       28.22       81.00     80.28 o 
   4   3   5      177.76      274.43    104.55 o 
   5   3   5     4278.47     4240.20    122.63 o 
   6   3   5     6190.11     6174.08    160.61 o 
   7   3   5       30.08       98.85    133.89 o 
   8   3   5      117.68      222.00    105.79 o 
   9   3   5      710.49      921.05    125.78 o 
  10   3   5     4111.21     4268.45    136.95 o 
  11   3   5       22.81       22.76    148.28 o 
   0   4   5     8177.93     7599.36    442.93 o 
   1   4   5      651.79      688.51    106.50 o 
   2   4   5     4438.95     4796.74    114.46 o 
   3   4   5    71341.75    72074.31    976.64 o 
   4   4   5     5014.62     5138.75    197.06 o 
   5   4   5    45429.23    44558.58   1110.68 o 
   6   4   5      938.62     1004.87    102.45 o 
   7   4   5     2464.54     2152.94    107.07 o 
   8   4   5     3015.15     3078.24    129.90 o 
   9   4   5      511.23      506.08    127.49 o 
  10   4   5     1347.55     1285.92    119.63 o 
  11   4   5     8141.46     7449.46    188.55 o 
   1   5   5     2875.76     2718.89    103.23 o 
   2   5   5    37658.82    37916.55    273.86 o 
   3   5   5       10.29       58.64     98.37 o 
   4   5   5      352.97      407.30     97.46 o 
   5   5   5      284.48      516.03    106.19 o 
   6   5   5    23288.34    23278.96    374.30 o 
   7   5   5      145.12      268.03     93.35 o 
   8   5   5     1173.89     1122.64    112.54 o 
   9   5   5     2831.77     2711.32    134.78 o 
  10   5   5     3518.85     3431.49    122.32 o 
  11   5   5      215.20      253.28    137.75 o 
   0   6   5    56902.64    51859.50   3016.23 o 
   1   6   5     3637.83     3682.09    131.17 o 
   2   6   5      261.13      372.25     99.83 o 
   3   6   5     7757.51     7828.55    122.08 o 
   4   6   5    25362.87    25487.10    312.12 o 
   5   6   5     4310.41     4498.73    104.83 o 
   6   6   5      415.52      482.24    109.63 o 
   7   6   5     1493.76     1474.21    126.49 o 
   8   6   5     9255.99     9021.57    156.63 o 
   9   6   5      132.29      220.58    139.03 o 
  10   6   5        6.07      -36.69    124.35 o 
  11   6   5      141.50       67.39    192.65 o 
   1   7   5    19319.42    18220.90   1076.38 o 
   2   7   5      762.76      834.95    105.18 o 
   3   7   5    21169.31    21617.84    234.62 o 
   4   7   5     1996.19     1982.37    121.72 o 
   5   7   5     7849.84     7869.85    124.54 o 
   6   7   5       24.61       39.27    133.43 o 
   7   7   5     1460.01     1676.23    131.75 o 
   8   7   5     1147.56      967.56    113.13 o 
   9   7   5     8114.73     7998.35    307.58 o 
  10   7   5        0.01      -83.41    123.12 o 
   0   8   5    11521.47    10785.50    489.40 o 
   1   8   5     2498.71     2414.95    167.26 o 
   2   8   5        3.36       26.18     92.19 o 
   3   8   5    12733.09    12803.55    233.11 o 
   4   8   5    10987.67    11777.27    131.37 o 
   5   8   5     2473.81     2686.95    110.07 o 
   6   8   5      452.63      595.32    123.05 o 
   7   8   5      939.77      910.13    144.47 o 
   8   8   5      430.35      397.74    112.98 o 
   9   8   5       15.69      155.76    123.13 o 
  10   8   5        5.28     -162.87    174.28 o 
   1   9   5      228.95      120.04    123.49 o 
   2   9   5     4273.58     4138.25    126.58 o 
   3   9   5      883.01      809.96    102.33 o 
   4   9   5        5.14       54.77     93.12 o 
   5   9   5     7684.85     7710.98    123.53 o 
   6   9   5      385.52      400.19    107.12 o 
   7   9   5      333.06      434.57    128.52 o 
   8   9   5        8.96       15.59    123.13 o 
   9   9   5     1815.43     1939.94    126.56 o 
  10   9   5      565.86      718.19    192.02 o 
   0  10   5     1926.96     1954.44    129.91 o 
   1  10   5     2790.71     2525.18    103.49 o 
   2  10   5      401.00      486.73    156.45 o 
   3  10   5    36931.52    36299.34    494.15 o 
   4  10   5     7081.00     7137.92    114.26 o 
   5  10   5    14106.68    14316.12    128.65 o 
   6  10   5      471.51      871.70    126.63 o 
   7  10   5      186.29      204.48    208.06 o 
   8  10   5     1026.48     1339.58    139.41 o 
   9  10   5      103.03      286.77    146.15 o 
   1  11   5     1538.95     1371.16    105.00 o 
   2  11   5     5681.81     5804.02    301.46 o 
   3  11   5        4.26        1.90    100.85 o 
   4  11   5      436.13      411.63    114.31 o 
   5  11   5       14.84      236.29    110.26 o 
   6  11   5      945.97     1176.95    130.78 o 
   7  11   5      124.77      168.77    135.61 o 
   8  11   5        7.26       87.37    167.65 o 
   9  11   5        4.18       17.13    148.82 o 
   0  12   5     1336.76     1265.98    166.45 o 
   1  12   5      891.48      784.80    106.13 o 
   2  12   5     1055.66      986.17    150.98 o 
   3  12   5    18454.14    18370.49    442.38 o 
   4  12   5      170.70      171.89    107.79 o 
   5  12   5     9137.97     9176.88    284.24 o 
   6  12   5      131.01      373.01    137.64 o 
   7  12   5      426.27      601.81    130.27 o 
   8  12   5      161.65      119.00    170.85 o 
   9  12   5       45.94       16.39    163.00 o 
   1  13   5      956.86     1176.53    112.09 o 
   2  13   5    19805.17    18642.63    745.85 o 
   3  13   5       75.09      285.40    178.39 o 
   4  13   5       10.39      118.09    120.46 o 
   5  13   5      630.90      798.70    132.66 o 
   6  13   5     5816.52     5982.32    133.93 o 
   7  13   5       40.41      -32.84    111.76 o 
   8  13   5       11.48       87.69    154.16 o 
   0  14   5     8260.98     7546.15    381.61 o 
   1  14   5     1538.52     1520.71    121.47 o 
   2  14   5       22.13       65.41    128.14 o 
   3  14   5      397.09      427.71    247.17 o 
   4  14   5     5435.92     5241.93    275.81 o 
   5  14   5      335.03      368.88    133.93 o 
   6  14   5       11.05      -83.07    119.05 o 
   7  14   5      796.85     1001.47    147.54 o 
   8  14   5     2629.41     2328.07    166.23 o 
   1  15   5     6736.90     6458.51    310.98 o 
   2  15   5      666.47      681.40    133.29 o 
   3  15   5     2934.06     2930.26    164.04 o 
   4  15   5      226.36      594.06    194.64 o 
   5  15   5     3165.55     3276.52    186.40 o 
   6  15   5     1121.95     1409.40    179.80 o 
   7  15   5     1379.41     1425.84    153.10 o 
   0  16   5     3307.72     3581.69    249.55 o 
   1  16   5     3060.43     3103.87    123.95 o 
   2  16   5       20.45      241.21    133.26 o 
   3  16   5     8627.07     8500.65    628.65 o 
   4  16   5     5650.26     5615.23    306.49 o 
   5  16   5     4066.60     4066.55    343.07 o 
   6  16   5      826.12      810.44    182.49 o 
   1  17   5      328.80      555.72    146.52 o 
   2  17   5     2365.24     2504.33    148.78 o 
   3  17   5       45.23       -2.92    143.35 o 
   4  17   5      115.85      238.45    151.36 o 
   5  17   5      234.72      409.93    221.57 o 
   0  18   5       15.50       51.68    205.87 o 
   1  18   5       74.59      242.76    150.44 o 
   2  18   5      104.64      183.96    135.32 o 
   3  18   5     6568.24     6613.49    217.43 o 
   4  18   5      602.02      648.08    145.22 o 
   1  19   5      149.07      213.11    159.70 o 
   2  19   5       42.34      161.56    172.13 o 
   3  19   5       87.11      334.26    318.80 o 
   1   0   6    42164.35    44279.88    484.24 o 
   2   0   6     5898.19     6002.46    147.51 o 
   3   0   6     1126.22     1018.92    130.27 o 
   4   0   6      248.12      246.61    108.64 o 
   5   0   6    20436.09    19394.17    266.10 o 
   6   0   6     4381.91     4030.05    159.85 o 
   7   0   6    17551.51    16838.31    916.58 o 
   8   0   6    17719.26    17159.70    535.86 o 
   9   0   6      987.31     1052.75    222.21 o 
  10   0   6     2939.31     2829.34    226.47 o 
  11   0   6        3.11      -19.26    230.51 o 
   1   1   6    43432.15    46095.94    619.41 o 
   2   1   6     5597.54     5960.59    115.92 o 
   3   1   6    23623.72    24186.93    454.26 o 
   4   1   6     2916.30     3032.52    104.67 o 
   5   1   6    15980.44    15558.80    416.71 o 
   6   1   6     2027.21     1935.19    164.29 o 
   7   1   6    11864.22    11187.99    174.14 o 
   8   1   6      112.39      306.99    117.30 o 
   9   1   6     2458.70     2655.94    134.78 o 
  10   1   6      466.35      774.74    130.40 o 
  11   1   6      936.97     1116.13    129.93 o 
   0   2   6     5859.13     5290.83    226.67 o 
   1   2   6   145809.66   147124.78   4391.98 o 
   2   2   6      826.13      926.98     92.26 o 
   3   2   6     1277.76     1126.40    100.16 o 
   4   2   6    15417.41    16021.95    315.38 o 
   5   2   6     5949.29     5583.07    102.47 o 
   6   2   6     1559.61     1452.39     96.06 o 
   7   2   6    16792.00    16033.95    306.18 o 
   8   2   6      101.85      235.52     96.37 o 
   9   2   6     8455.87     8106.58    196.44 o 
  10   2   6      202.17      303.35    121.59 o 
  11   2   6      198.56      183.22    135.99 o 
   1   3   6     3501.22     3443.43    104.04 o 
   2   3   6    21455.18    22301.56    279.38 o 
   3   3   6      667.10      688.78     98.09 o 
   4   3   6      331.87      372.38    102.37 o 
   5   3   6    13352.11    13262.92    278.84 o 
   6   3   6     3402.35     3475.39    115.29 o 
   7   3   6     5191.82     5327.98    121.60 o 
   8   3   6      847.13     1040.44    165.79 o 
   9   3   6      696.82      805.77    127.42 o 
  10   3   6     1191.49     1354.89    145.88 o 
  11   3   6      472.41      668.45    124.58 o 
   0   4   6     2227.94     2201.43    250.54 o 
   1   4   6    10306.17    10313.20    322.65 o 
   2   4   6      286.13      295.42     93.58 o 
   3   4   6     1747.53     2002.16    114.31 o 
   4   4   6     1603.80     1811.02     99.99 o 
   5   4   6       83.66      247.55    107.52 o 
   6   4   6      946.75     1070.54     94.51 o 
   7   4   6      380.89      441.19     96.36 o 
   8   4   6      250.71      361.13    140.42 o 
   9   4   6     1303.51     1228.82    117.03 o 
  10   4   6      406.31      541.91    118.76 o 
  11   4   6        5.31     -134.72    134.72 o 
   1   5   6     5825.34     5726.37    156.31 o 
   2   5   6    12372.25    14025.00    210.37 o 
   3   5   6     8429.87     8774.56    109.90 o 
   4   5   6      344.32      432.50     97.43 o 
   5   5   6     5858.69     5684.73    171.99 o 
   6   5   6      418.03      350.17    108.57 o 
   7   5   6     1374.41     1407.40    119.65 o 
   8   5   6      145.87      202.40     95.06 o 
   9   5   6     1025.67     1069.24    134.48 o 
  10   5   6      521.64      632.83    119.98 o 
  11   5   6        5.83      311.95    141.12 o 
   0   6   6    16236.23    15909.06    740.53 o 
   1   6   6    75352.79    72518.34   3280.45 o 
   2   6   6     5707.31     5761.38    102.80 o 
   3   6   6      860.66     1021.79    108.19 o 
   4   6   6     1618.05     1526.98     98.94 o 
   5   6   6      328.82      341.24    127.83 o 
   6   6   6     3142.50     3200.49    118.57 o 
   7   6   6    16894.57    16927.14    310.15 o 
   8   6   6     2226.67     2335.64    114.09 o 
   9   6   6     8445.16     8634.46    148.03 o 
  10   6   6      271.08      161.91    129.50 o 
   1   7   6     7750.62     7566.32    559.64 o 
   2   7   6      837.58      685.69     98.59 o 
   3   7   6     9569.69     9474.58    191.44 o 
   4   7   6      323.47      320.85     95.66 o 
   5   7   6     2687.62     2684.09    106.96 o 
   6   7   6     6816.87     6837.09    124.09 o 
   7   7   6      183.19      298.39    120.10 o 
   8   7   6       18.40       85.35    151.83 o 
   9   7   6      815.51      836.10    107.77 o 
  10   7   6       34.68       66.05    137.52 o 
   0   8   6    62709.55    58282.98   2223.19 o 
   1   8   6    10833.44     9932.63    419.88 o 
   2   8   6     6554.35     6240.28    239.60 o 
   3   8   6     2457.31     2370.56    105.36 o 
   4   8   6      941.85     1116.77    112.99 o 
   5   8   6     4841.42     4982.51    109.29 o 
   6   8   6      812.87     1039.44    136.72 o 
   7   8   6     7251.46     7368.36    142.39 o 
   8   8   6     5545.64     5687.88    151.34 o 
   9   8   6      120.41      319.71    126.76 o 
  10   8   6      531.50      456.28    144.85 o 
   1   9   6    21005.24    18689.84    854.74 o 
   2   9   6     2287.98     2032.00     93.74 o 
   3   9   6    14219.35    13969.84    162.33 o 
   4   9   6       92.58      151.21     99.93 o 
   5   9   6    11231.48    11897.18    213.40 o 
   6   9   6      112.42      222.85    117.28 o 
   7   9   6     9411.05     9524.70    188.78 o 
   8   9   6      168.09      166.22    120.13 o 
   9   9   6     1174.53     1258.18    137.95 o 
  10   9   6      715.71      701.32    215.64 o 
   0  10   6      209.67      226.59    124.74 o 
   1  10   6    11623.40    10721.21    432.35 o 
   2  10   6      198.89      150.56    131.96 o 
   3  10   6     8846.99     8716.90    133.50 o 
   4  10   6     5655.53     5712.44    121.96 o 
   5  10   6    14027.38    14385.56    247.21 o 
   6  10   6      271.24      170.84    122.33 o 
   7  10   6     3540.21     3554.18    199.50 o 
   8  10   6      572.30      703.02    127.66 o 
   9  10   6     1519.46     1686.57    143.69 o 
   1  11   6     1984.12     1921.50    121.95 o 
   2  11   6    11526.49    11917.86    334.06 o 
   3  11   6      620.80      555.67    115.04 o 
   4  11   6      741.23      685.11    104.95 o 
   5  11   6     3538.30     3608.41    128.10 o 
   6  11   6     3473.81     3718.06    118.04 o 
   7  11   6       64.66      271.56    138.33 o 
   8  11   6       29.23        8.28    142.92 o 
   9  11   6      257.95      390.66    155.02 o 
   0  12   6      274.25      228.82    164.37 o 
   1  12   6    35060.03    34008.06    887.55 o 
   2  12   6     3198.19     2963.29    200.17 o 
   3  12   6      153.82      100.86    139.53 o 
   4  12   6     2035.45     2075.48    123.00 o 
   5  12   6      254.78      274.95    121.77 o 
   6  12   6     2140.40     2202.34    131.73 o 
   7  12   6     3940.69     3834.86    131.64 o 
   8  12   6      218.82      138.59    158.65 o 
   9  12   6     3814.86     3673.35    162.56 o 
   1  13   6     3824.21     3815.06    125.61 o 
   2  13   6       36.15      -26.76    119.96 o 
   3  13   6     3138.76     3452.94    326.73 o 
   4  13   6       53.21       46.30    127.31 o 
   5  13   6     1557.24     1534.80    145.85 o 
   6  13   6       11.82      169.15    139.43 o 
   7  13   6      535.28      482.27    128.11 o 
   8  13   6      112.71      -34.33    172.70 o 
   0  14   6     8318.96     8482.88    252.33 o 
   1  14   6    15286.13    14479.57    396.78 o 
   2  14   6     7359.87     7132.06    252.70 o 
   3  14   6       28.10      179.99    152.26 o 
   4  14   6        7.62      -61.05    194.57 o 
   5  14   6        0.46        0.36    124.14 o 
   6  14   6     1643.35     1762.97    133.39 o 
   7  14   6     8107.20     8367.76    156.83 o 
   8  14   6     2209.84     2205.85    266.85 o 
   1  15   6        2.72      139.72    115.92 o 
   2  15   6       90.63      253.37    124.08 o 
   3  15   6      115.72      364.56    121.25 o 
   4  15   6        2.54      316.11    344.86 o 
   5  15   6       48.16      311.87    162.94 o 
   6  15   6      807.08     1022.08    148.89 o 
   7  15   6        1.21     -131.34    139.80 o 
   0  16   6     2620.70     2638.32    281.35 o 
   1  16   6      821.32      958.84    122.21 o 
   2  16   6      389.24      555.03    133.27 o 
   3  16   6       10.32       14.01    126.60 o 
   4  16   6      511.13      579.75    148.76 o 
   5  16   6      418.02      595.17    185.16 o 
   6  16   6       96.20      104.14    168.28 o 
   1  17   6     5060.09     5121.43    182.40 o 
   2  17   6      153.52      182.20    144.15 o 
   3  17   6     2913.59     3227.34    188.84 o 
   4  17   6        4.69      -53.27    135.24 o 
   5  17   6     2595.18     2754.95    226.31 o 
   0  18   6      967.27     1121.84    209.62 o 
   1  18   6      129.32      151.56    155.64 o 
   2  18   6      172.85      214.14    138.37 o 
   3  18   6     4167.04     4191.89    225.41 o 
   4  18   6       60.11      184.92    164.51 o 
   1  19   6      251.73      457.22    167.81 o 
   2  19   6     1754.11     1612.47    155.00 o 
   1   1   7    14709.29    15351.39    301.41 o 
   2   1   7    26650.91    28073.56    197.29 o 
   3   1   7     2433.21     2623.04     95.37 o 
   4   1   7       58.12      144.43     93.19 o 
   5   1   7      438.85      589.29     94.38 o 
   6   1   7     5063.21     5092.04    195.78 o 
   7   1   7      197.78      143.61     87.53 o 
   8   1   7     1831.53     1843.89    118.77 o 
   9   1   7      102.24      371.79    116.11 o 
  10   1   7     4653.40     4542.42    144.89 o 
  11   1   7        1.97       79.95    153.40 o 
   0   2   7    67682.16    63392.51   5443.89 o 
   1   2   7    29748.01    29609.52    778.74 o 
   2   2   7    14101.14    14394.93    192.30 o 
   3   2   7     5392.25     5440.47    131.90 o 
   4   2   7    68268.05    68366.91   1926.62 o 
   5   2   7     3229.48     3312.47    101.03 o 
   6   2   7     7377.52     7271.43    242.20 o 
   7   2   7     1419.44     1743.82    136.19 o 
   8   2   7      421.55      587.14    110.26 o 
   9   2   7     2336.23     2498.80    120.22 o 
  10   2   7     2545.39     2711.87    202.93 o 
  11   2   7      608.88      806.11    156.12 o 
   1   3   7    12654.77    12553.27    287.27 o 
   2   3   7    19376.90    20105.00    280.79 o 
   3   3   7    10102.42    10294.09    306.81 o 
   4   3   7      110.54      214.50    107.92 o 
   5   3   7     5639.38     5743.45    118.69 o 
   6   3   7     4690.66     4740.02    110.08 o 
   7   3   7     5596.94     5668.33    119.43 o 
   8   3   7       13.68      129.31    121.64 o 
   9   3   7      898.44      954.95    158.92 o 
  10   3   7     1956.99     2161.50    122.15 o 
  11   3   7      634.60      664.32    161.49 o 
   0   4   7    16658.04    15068.65    266.10 o 
   1   4   7     3460.63     3335.26    136.22 o 
   2   4   7    42383.65    42709.78    834.02 o 
   3   4   7      705.70      763.89     96.88 o 
   4   4   7    40729.08    41450.05    628.94 o 
   5   4   7     6287.60     6234.30    107.24 o 
   6   4   7     5256.50     5494.56    166.36 o 
   7   4   7      186.56      360.66    121.62 o 
   8   4   7     1975.70     1934.71    203.13 o 
   9   4   7     1506.18     1434.06    138.16 o 
  10   4   7     8315.46     7733.09    203.85 o 
  11   4   7      766.36      815.42    177.71 o 
   1   5   7    19360.48    18342.63    631.18 o 
   2   5   7    33123.46    32068.84    402.35 o 
   3   5   7    13001.93    13056.68    131.02 o 
   4   5   7     1897.27     1993.08    110.99 o 
   5   5   7     5109.70     5175.66    122.16 o 
   6   5   7    14089.68    14385.59    304.00 o 
   7   5   7     4307.10     4316.69    138.73 o 
   8   5   7      294.52      158.85    113.91 o 
   9   5   7     2179.46     2102.53    192.90 o 
  10   5   7     4178.62     3958.30    147.06 o 
  11   5   7     1534.88     1479.86    172.56 o 
   0   6   7     7684.77     7238.13    289.28 o 
   1   6   7    20095.40    20018.57    684.34 o 
   2   6   7     3769.45     3997.05    119.26 o 
   3   6   7    18133.06    18276.93    267.34 o 
   4   6   7    34167.10    34958.02    172.34 o 
   5   6   7     6731.52     6541.76    179.91 o 
   6   6   7     3025.93     3035.38    138.16 o 
   7   6   7      340.78      487.77    125.22 o 
   8   6   7     2164.08     2080.89    108.97 o 
   9   6   7     3936.36     3813.28    188.73 o 
  10   6   7      258.73      304.20    145.28 o 
   1   7   7       32.37       12.52    126.58 o 
   2   7   7     3132.45     2730.38    105.89 o 
   3   7   7      841.27      922.15     99.54 o 
   4   7   7     1471.41     1544.13     97.69 o 
   5   7   7       13.36       55.82    118.48 o 
   6   7   7     4861.07     4945.45    111.77 o 
   7   7   7     1046.81     1058.15    121.93 o 
   8   7   7      225.46      476.41    107.30 o 
   9   7   7      121.09       13.33    114.18 o 
  10   7   7     1059.71     1376.80    202.72 o 
   0   8   7      278.73      318.69    151.04 o 
   1   8   7     1728.68     1547.21    131.64 o 
   2   8   7     1896.83     1888.59    138.87 o 
   3   8   7     1604.13     1751.13    110.85 o 
   4   8   7    12174.82    12238.56    125.36 o 
   5   8   7     5349.11     5384.98    120.46 o 
   6   8   7     5058.93     4988.42    105.69 o 
   7   8   7      933.05     1181.28    127.81 o 
   8   8   7      635.99      699.25    119.37 o 
   9   8   7      363.04      380.03    121.41 o 
  10   8   7      692.29      647.68    166.47 o 
   1   9   7     1888.79     1897.54    113.52 o 
   2   9   7    15406.56    15358.92    354.23 o 
   3   9   7     1510.47     1547.90    116.82 o 
   4   9   7      725.42      706.06    114.40 o 
   5   9   7      435.43      426.80     97.80 o 
   6   9   7     4307.97     3999.80    156.41 o 
   7   9   7      219.83      282.43    105.22 o 
   8   9   7      248.55      406.82    129.73 o 
   9   9   7      236.78      484.27    123.60 o 
  10   9   7     1080.04     1556.28    178.11 o 
   0  10   7       45.65       29.45    166.34 o 
   1  10   7     1111.50     1073.91    114.97 o 
   2  10   7    18720.14    19049.24    649.89 o 
   3  10   7     2533.14     2423.80    118.83 o 
   4  10   7    56478.18    56651.13    995.63 o 
   5  10   7      606.12      880.88    116.38 o 
   6  10   7     3730.79     3839.34    148.63 o 
   7  10   7     1259.91     1458.23    126.09 o 
   8  10   7      266.08       82.03    138.33 o 
   9  10   7       66.91      117.81    127.52 o 
   1  11   7     2006.83     1915.17    119.58 o 
   2  11   7      196.69      349.23    195.36 o 
   3  11   7     1031.02     1131.51    104.44 o 
   4  11   7       32.57      164.18    106.35 o 
   5  11   7       16.66       48.95    113.06 o 
   6  11   7      536.40      579.33    117.75 o 
   7  11   7      187.83      319.48    153.66 o 
   8  11   7      142.67      135.97    143.92 o 
   9  11   7      213.77      265.60    143.24 o 
   0  12   7     3083.36     3108.02    186.22 o 
   1  12   7      305.48      211.39    123.29 o 
   2  12   7     3345.89     3532.48    158.71 o 
   3  12   7      751.18      960.20    175.22 o 
   4  12   7     8350.69     8108.78    155.25 o 
   5  12   7     1196.86     1282.80    127.07 o 
   6  12   7      475.20      575.75    118.79 o 
   7  12   7        5.38      203.21    148.83 o 
   8  12   7        0.05      254.57    149.28 o 
   9  12   7      325.48      217.95    356.45 o 
   1  13   7      625.53      748.67    118.14 o 
   2  13   7    13963.86    13345.32    495.55 o 
   3  13   7     4696.97     4785.91    200.21 o 
   4  13   7       36.07      101.80    135.60 o 
   5  13   7     4010.14     4010.19    136.48 o 
   6  13   7     6379.46     6472.07    151.81 o 
   7  13   7     1940.12     2067.79    182.33 o 
   8  13   7       71.88       34.54    146.79 o 
   0  14   7     6218.55     6478.12    198.78 o 
   1  14   7     8027.27     7434.96    313.98 o 
   2  14   7       23.00       17.56    129.06 o 
   3  14   7     2478.43     2417.80    154.25 o 
   4  14   7     2639.68     2737.62    200.52 o 
   5  14   7     2557.35     2558.52    129.60 o 
   6  14   7       54.31      107.01    143.12 o 
   7  14   7      345.25      294.09    159.54 o 
   1  15   7      615.56      728.40    111.22 o 
   2  15   7     2088.13     1984.80    131.81 o 
   3  15   7      101.87      219.39    135.94 o 
   4  15   7       44.16       -4.24    171.83 o 
   5  15   7        1.71        8.55    203.16 o 
   6  15   7      316.76      344.16    142.68 o 
   7  15   7      430.85      503.04    156.39 o 
   0  16   7      339.84      265.23    171.44 o 
   1  16   7     1319.31     1445.16    132.04 o 
   2  16   7     1276.30     1292.58    139.44 o 
   3  16   7     1586.90     1592.80    184.29 o 
   4  16   7    10932.37    11260.65    774.54 o 
   5  16   7     2277.52     2436.59    215.92 o 
   6  16   7     1938.33     2433.53    263.77 o 
   1  17   7     1421.89     1297.71    133.09 o 
   2  17   7     1838.67     1965.32    137.59 o 
   3  17   7     1246.45     1169.08    137.17 o 
   4  17   7      102.47      193.19    143.54 o 
   5  17   7      178.50      330.94    186.26 o 
   0  18   7       12.21       50.38    234.79 o 
   1  18   7       10.94      170.69    159.31 o 
   2  18   7     2382.66     2245.49    148.49 o 
   3  18   7      111.37      259.21    148.39 o 
   4  18   7     6726.35     6466.67    280.41 o 
   1  19   7       14.48      219.22    153.41 o 
   2  19   7      317.15      252.47    175.72 o 
   1   0   8    28671.34    28066.98    375.47 o 
   2   0   8     5302.63     5288.80    140.16 o 
   3   0   8    13012.64    13456.46    196.63 o 
   4   0   8    11209.96    11057.65    177.92 o 
   5   0   8     9679.50     9666.32    179.12 o 
   6   0   8    22980.00    22164.51    288.49 o 
   7   0   8    11442.04    10437.34    476.72 o 
   8   0   8     4449.81     4087.48    289.08 o 
   9   0   8     2885.63     2594.62    270.55 o 
  10   0   8      287.67      481.39    191.37 o 
  11   0   8      239.74      391.74    312.46 o 
   1   1   8      102.75      197.73     96.36 o 
   2   1   8    48361.00    50854.52    541.34 o 
   3   1   8     5677.11     5830.00    125.16 o 
   4   1   8     1762.67     2097.21    126.06 o 
   5   1   8     1653.43     1569.20     99.49 o 
   6   1   8    28449.04    28062.63    825.64 o 
   7   1   8     1644.57     1657.34    102.63 o 
   8   1   8      593.61      558.15    124.29 o 
   9   1   8      135.52      320.69    159.35 o 
  10   1   8     3575.63     3419.10    131.70 o 
  11   1   8      103.25      303.72    139.54 o 
   0   2   8    72141.59    65026.56   5148.07 o 
   1   2   8    46752.86    46285.90   1260.62 o 
   2   2   8     5384.38     5650.48    127.39 o 
   3   2   8     2183.35     2437.90    132.56 o 
   4   2   8    32664.85    32703.68    695.54 o 
   5   2   8     2934.69     3069.93    114.21 o 
   6   2   8      995.95     1013.84    116.60 o 
   7   2   8     9601.55     9442.12    137.28 o 
   8   2   8    24121.73    22387.15    706.10 o 
   9   2   8     2688.87     2552.91    114.81 o 
  10   2   8     1059.24     1031.37    120.88 o 
  11   2   8        1.08       14.53    157.33 o 
   1   3   8      189.06      220.44    101.71 o 
   2   3   8      720.99      570.90    101.81 o 
   3   3   8       12.19      127.37    106.14 o 
   4   3   8     2641.41     2592.98    101.27 o 
   5   3   8     9067.71     9015.82    195.45 o 
   6   3   8     4321.60     4322.82    108.57 o 
   7   3   8     1357.91     1446.54    106.60 o 
   8   3   8      655.02      814.41    142.38 o 
   9   3   8      346.20      391.72    129.87 o 
  10   3   8      207.87      184.45    137.20 o 
  11   3   8        0.59      145.19    154.74 o 
   0   4   8     2590.08     2332.26    212.80 o 
   1   4   8     1383.99     1253.38    121.13 o 
   2   4   8      495.96      614.52    111.33 o 
   3   4   8        9.37      112.53     85.78 o 
   4   4   8      263.07      303.91     93.10 o 
   5   4   8      135.26      203.42     89.73 o 
   6   4   8        2.26      193.60    113.65 o 
   7   4   8       42.84       83.23    108.49 o 
   8   4   8     2836.70     2672.14    123.56 o 
   9   4   8       41.60       50.56    135.10 o 
  10   4   8      805.22     1176.92    211.20 o 
  11   4   8       24.88      142.33    143.29 o 
   1   5   8     2675.53     2639.92    178.71 o 
   2   5   8    12341.17    12424.21    322.08 o 
   3   5   8       20.47       19.34     90.40 o 
   4   5   8      398.81      386.16    108.69 o 
   5   5   8     2056.65     2097.70    100.88 o 
   6   5   8    12073.60    11968.56    109.26 o 
   7   5   8      275.70      354.56     89.70 o 
   8   5   8      981.47     1026.28    105.67 o 
   9   5   8      474.71      472.92    140.11 o 
  10   5   8     1241.71     1283.88    138.14 o 
   0   6   8    94236.98    86870.88   7059.49 o 
   1   6   8    30581.19    28143.43   1146.75 o 
   2   6   8     9269.23     9262.53    124.74 o 
   3   6   8     1632.48     1455.31    127.41 o 
   4   6   8     8884.16     8771.68    219.44 o 
   5   6   8     4005.83     4112.89    123.91 o 
   6   6   8     6217.82     6276.51    124.85 o 
   7   6   8    10740.22    10867.30    230.74 o 
   8   6   8    24345.94    24788.60    207.91 o 
   9   6   8     4815.87     4385.87    165.70 o 
  10   6   8      358.16      469.28    153.86 o 
   1   7   8     1920.35     1882.60    120.45 o 
   2   7   8     9086.96     8272.47    248.26 o 
   3   7   8      758.00      845.11    109.96 o 
   4   7   8      881.04     1067.75    111.02 o 
   5   7   8        6.77       43.99    109.92 o 
   6   7   8     4420.57     4584.63    160.87 o 
   7   7   8       41.16       87.13    122.55 o 
   8   7   8      144.13      289.82    124.59 o 
   9   7   8      154.13        2.22    140.77 o 
  10   7   8     1151.21     1224.04    163.11 o 
   0   8   8     7405.96     7148.89    547.35 o 
   1   8   8     8576.66     8106.68    356.83 o 
   2   8   8     4595.65     4477.73    191.41 o 
   3   8   8     3327.29     3256.59    123.80 o 
   4   8   8     6516.78     6669.98    125.92 o 
   5   8   8     2967.68     2973.34    134.56 o 
   6   8   8    10808.12    10766.50    251.33 o 
   7   8   8     6884.08     6712.76    111.62 o 
   8   8   8     1392.14     1533.11    135.29 o 
   9   8   8     2233.99     2300.97    134.52 o 
  10   8   8       94.58        9.66    178.06 o 
   1   9   8     2170.76     2265.72    113.59 o 
   2   9   8    40412.63    39229.71   1113.53 o 
   3   9   8     1362.29     1394.35    116.16 o 
   4   9   8      122.78      207.14    115.09 o 
   5   9   8     3150.09     3196.99    122.84 o 
   6   9   8    18711.49    19597.33    301.40 o 
   7   9   8     3315.10     3194.19    127.91 o 
   8   9   8      524.24      565.30    118.80 o 
   9   9   8      166.25      228.36    153.81 o 
  10   9   8     4222.88     3870.65    160.47 o 
   0  10   8    29072.55    29163.51    605.90 o 
   1  10   8       52.40       50.69    104.05 o 
   2  10   8      832.70      719.66    166.86 o 
   3  10   8     1346.31     1413.37    119.19 o 
   4  10   8    16232.56    15956.60    347.04 o 
   5  10   8      259.47      476.50    108.23 o 
   6  10   8       12.13      119.71    112.37 o 
   7  10   8      209.90      376.12    117.90 o 
   8  10   8     5541.82     5467.57    141.80 o 
   9  10   8      133.05      247.69    153.68 o 
   1  11   8     1039.66     1072.99    102.85 o 
   2  11   8        0.84      109.29    142.68 o 
   3  11   8      860.96      878.99    141.32 o 
   4  11   8      215.12      289.20    109.00 o 
   5  11   8     1470.49     1394.30    125.60 o 
   6  11   8       79.77       18.54    158.34 o 
   7  11   8      352.78      482.74    126.81 o 
   8  11   8     1248.75     1542.00    145.64 o 
   9  11   8       74.69       25.67    152.18 o 
   0  12   8    25368.79    25332.60    484.05 o 
   1  12   8     6953.85     6581.00    144.62 o 
   2  12   8     1537.47     1470.26     99.84 o 
   3  12   8     2158.62     2197.86    181.36 o 
   4  12   8     2265.51     2243.78    108.21 o 
   5  12   8      969.32     1084.71    115.62 o 
   6  12   8       26.35       64.67    119.42 o 
   7  12   8     2136.68     2254.03    146.07 o 
   8  12   8     4701.87     4695.77    147.46 o 
   1  13   8     1301.46     1388.98    115.20 o 
   2  13   8     6203.39     6271.72    222.24 o 
   3  13   8      162.63      263.13    150.03 o 
   4  13   8       32.11       15.04    130.70 o 
   5  13   8       64.57      341.66    134.33 o 
   6  13   8     5259.25     5136.88    128.43 o 
   7  13   8        1.86     -171.64    171.64 o 
   8  13   8      134.14      -31.63    164.69 o 
   0  14   8    19246.46    19304.07    591.93 o 
   1  14   8     5530.37     5383.47    126.06 o 
   2  14   8     1036.69      998.20    127.75 o 
   3  14   8      124.59      167.83    158.48 o 
   4  14   8      321.68      193.49    157.83 o 
   5  14   8      617.07      682.26    145.20 o 
   6  14   8     2850.11     2870.58    138.50 o 
   7  14   8     3270.95     3019.74    181.82 o 
   1  15   8        0.15      127.35    120.63 o 
   2  15   8       42.78       46.69    137.89 o 
   3  15   8      205.67      310.62    114.69 o 
   4  15   8       12.74      106.74    247.97 o 
   5  15   8        6.07      -97.42    205.55 o 
   6  15   8        3.32       -7.54    142.70 o 
   7  15   8       33.13       -9.27    179.11 o 
   0  16   8      394.67      272.65    228.85 o 
   1  16   8     1198.57     1149.55    131.05 o 
   2  16   8       47.08      108.93    146.10 o 
   3  16   8      113.75      351.91    143.74 o 
   4  16   8        0.60        5.24    126.47 o 
   5  16   8      513.04      640.37    276.90 o 
   6  16   8      684.77      489.35    198.01 o 
   1  17   8      993.42      994.40    149.51 o 
   2  17   8     7655.33     7887.27    158.38 o 
   3  17   8      432.61      533.16    138.66 o 
   4  17   8       16.88       10.84    161.53 o 
   5  17   8     1216.92     1273.98    198.71 o 
   0  18   8      973.15     1048.57    250.94 o 
   1  18   8       64.50      137.68    149.85 o 
   2  18   8      164.46      298.68    155.50 o 
   3  18   8      548.00      537.90    171.46 o 
   4  18   8     4304.75     3978.85    273.60 o 
   1  19   8       26.73      176.73    164.59 o 
   1   1   9     6848.99     6851.04    288.79 o 
   2   1   9     4384.20     4693.30    137.17 o 
   3   1   9     8722.49     9480.24    119.90 o 
   4   1   9       76.38      174.02     95.46 o 
   5   1   9     4137.48     3999.53    143.24 o 
   6   1   9      364.25      472.25    105.98 o 
   7   1   9        6.42        3.53    130.97 o 
   8   1   9       33.71       -6.81    125.81 o 
   9   1   9     2718.46     2559.38    128.71 o 
  10   1   9      141.82       85.65    122.27 o 
  11   1   9      133.98      163.37    143.01 o 
   0   2   9     7627.95     7166.53    537.84 o 
   1   2   9      334.04      332.28    107.87 o 
   2   2   9        6.68       46.02    122.09 o 
   3   2   9    80545.30    83567.38    625.30 o 
   4   2   9     2555.86     2666.71     99.81 o 
   5   2   9    72649.82    72109.82   1901.17 o 
   6   2   9       39.34       14.12    115.11 o 
   7   2   9      533.56      549.80    108.37 o 
   8   2   9     1244.21     1288.12    126.03 o 
   9   2   9       71.94      168.89    122.89 o 
  10   2   9       10.10      118.88    145.99 o 
  11   2   9     6932.13     6788.18    175.22 o 
   1   3   9    24308.59    23012.63    715.68 o 
   2   3   9      402.54      458.24    101.63 o 
   3   3   9    12773.36    12874.07    259.87 o 
   4   3   9      669.09      784.05     94.57 o 
   5   3   9     9535.85     9328.83    263.94 o 
   6   3   9      804.56      928.66     91.02 o 
   7   3   9     9745.39     9581.83    237.11 o 
   8   3   9        0.46      -31.92    145.65 o 
   9   3   9      791.84      808.68    114.53 o 
  10   3   9        8.66       30.88    134.08 o 
  11   3   9     1057.06     1173.63    144.03 o 
   0   4   9      229.34       70.54    208.04 o 
   1   4   9    19825.25    19167.15    519.31 o 
   2   4   9       59.17       47.46    105.50 o 
   3   4   9    26601.95    27021.15    349.30 o 
   4   4   9      347.26      532.67    107.57 o 
   5   4   9     8387.19     8450.82    109.56 o 
   6   4   9     2090.72     2086.10    116.06 o 
   7   4   9     3556.37     3597.67    184.00 o 
   8   4   9     1061.97     1189.13     99.79 o 
   9   4   9     7432.39     7138.10    300.77 o 
  10   4   9        7.10     -128.01    128.01 o 
   1   5   9    41190.05    40588.39    829.37 o 
   2   5   9     3523.02     3554.13    107.50 o 
   3   5   9    39875.82    39527.67    745.73 o 
   4   5   9      245.27      279.06    107.99 o 
   5   5   9    11128.08    11360.82    203.62 o 
   6   5   9       49.22       98.55    103.01 o 
   7   5   9     7682.80     7764.31    119.87 o 
   8   5   9      430.51      455.88    137.48 o 
   9   5   9     2928.81     3059.35    144.25 o 
  10   5   9      353.23      429.50    151.19 o 
   0   6   9     2211.52     1709.40    287.59 o 
   1   6   9     8134.11     7247.62    184.66 o 
   2   6   9      233.36      375.75    109.24 o 
   3   6   9    43454.06    42631.16    505.46 o 
   4   6   9      652.02      594.37     99.09 o 
   5   6   9    25472.84    25631.86    534.82 o 
   6   6   9       79.50      302.73    105.49 o 
   7   6   9     2407.32     2382.50    110.72 o 
   8   6   9     1016.82     1137.38    127.75 o 
   9   6   9     2140.39     2162.73    124.77 o 
  10   6   9      500.39      307.31    156.88 o 
   1   7   9     2846.84     2549.55    129.39 o 
   2   7   9      136.86      232.25    112.05 o 
   3   7   9     1908.14     1931.75    131.98 o 
   4   7   9       24.01      131.36    111.96 o 
   5   7   9      210.17      276.32    102.94 o 
   6   7   9        4.04       37.37    114.33 o 
   7   7   9     1289.90     1362.39    113.19 o 
   8   7   9        3.69       45.07    120.73 o 
   9   7   9     4547.75     4573.70    122.19 o 
  10   7   9      149.61      311.47    159.71 o 
   0   8   9     1006.70      898.34    134.27 o 
   1   8   9       22.96       36.96    137.27 o 
   2   8   9     1294.99     1304.12    142.40 o 
   3   8   9    13827.65    13567.83    210.81 o 
   4   8   9      172.24      147.28    115.24 o 
   5   8   9    14958.65    15103.72    327.17 o 
   6   8   9        5.09       36.94    113.53 o 
   7   8   9       16.19       67.53    115.70 o 
   8   8   9      446.41      593.48    119.83 o 
   9   8   9      243.19      177.01    119.67 o 
  10   8   9      308.83      316.40    188.14 o 
   1   9   9     5954.19     5771.34    126.03 o 
   2   9   9     1676.09     1591.74    126.35 o 
   3   9   9     4033.23     4093.02    125.10 o 
   4   9   9     1613.77     1611.28     97.55 o 
   5   9   9     2816.62     2629.29    177.84 o 
   6   9   9     2457.76     2591.43    117.58 o 
   7   9   9     2459.91     2410.86    133.76 o 
   8   9   9        0.54      -43.08    135.48 o 
   9   9   9     1911.89     2063.73    202.88 o 
   0  10   9     3386.88     3272.02    236.28 o 
   1  10   9        5.76      108.17    123.09 o 
   2  10   9       19.04       93.04    132.42 o 
   3  10   9    33096.73    32825.31    207.37 o 
   4  10   9      177.35      235.78    105.74 o 
   5  10   9    21756.89    22152.35    449.52 o 
   6  10   9      888.42      875.11    111.18 o 
   7  10   9       29.75       41.47    133.43 o 
   8  10   9     1193.36     1335.72    177.37 o 
   9  10   9      193.18      254.56    157.26 o 
   1  11   9     2111.30     2020.69    121.08 o 
   2  11   9      447.91      404.15    150.06 o 
   3  11   9      899.38      985.37    145.68 o 
   4  11   9      156.51      157.69    109.75 o 
   5  11   9     1062.98     1053.06    124.47 o 
   6  11   9       14.92       81.14    127.94 o 
   7  11   9      426.42      528.26    183.55 o 
   8  11   9        8.00      214.32    145.57 o 
   9  11   9      108.49       93.24    150.63 o 
   0  12   9      140.64      217.16    179.71 o 
   1  12   9     2091.00     2060.83    124.80 o 
   2  12   9      180.22      157.56    121.08 o 
   3  12   9     9950.56    10017.23    238.75 o 
   4  12   9       53.04      144.18    122.91 o 
   5  12   9      969.62     1188.12    129.87 o 
   6  12   9      104.78      456.77    170.05 o 
   7  12   9      557.15     1085.59    141.65 o 
   8  12   9      218.11      316.88    151.93 o 
   1  13   9    15724.70    15651.68    250.78 o 
   2  13   9      223.72      291.24    115.54 o 
   3  13   9    13770.45    12908.34    917.55 o 
   4  13   9        9.40      -91.17    156.96 o 
   5  13   9     4459.43     4469.88    129.63 o 
   6  13   9      642.84      858.83    149.40 o 
   7  13   9     4821.74     4991.29    155.09 o 
   8  13   9        7.30       89.00    160.57 o 
   0  14   9     1241.98     1262.57    187.25 o 
   1  14   9     7830.64     7946.00    150.36 o 
   2  14   9       15.87      199.99    131.83 o 
   3  14   9     1490.90     1419.36    110.56 o 
   4  14   9       79.87      158.87    203.32 o 
   5  14   9     1441.00     1737.32    146.40 o 
   6  14   9        5.12     -130.12    182.07 o 
   7  14   9     1886.91     1862.09    152.69 o 
   1  15   9       16.10       86.60    133.84 o 
   2  15   9       50.03       11.04    135.08 o 
   3  15   9       34.17      -46.78    145.00 o 
   4  15   9      172.69      357.19    144.78 o 
   5  15   9      194.44       66.36    216.43 o 
   6  15   9      231.00      481.91    139.60 o 
   0  16   9      926.19     1228.69    195.36 o 
   1  16   9      116.78      206.43    129.43 o 
   2  16   9       56.19      -18.56    138.88 o 
   3  16   9    13079.03    12883.34    587.47 o 
   4  16   9      504.69      702.19    157.11 o 
   5  16   9     9488.03     9668.29    251.26 o 
   6  16   9       10.62       98.76    228.10 o 
   1  17   9     1895.45     2101.22    156.55 o 
   2  17   9      148.29      393.55    144.09 o 
   3  17   9     1364.89     1531.59    192.38 o 
   4  17   9      219.46      125.12    143.68 o 
   5  17   9     1379.96     1359.97    195.52 o 
   0  18   9      405.49      415.45    220.29 o 
   1  18   9       14.84      235.24    141.95 o 
   2  18   9      158.54      111.27    160.02 o 
   3  18   9     4429.92     4512.26    174.25 o 
   1  19   9        5.85      516.53    436.10 o 
   1   0  10     7979.49     7166.78    244.50 o 
   2   0  10    29191.30    31425.50    641.27 o 
   3   0  10     1287.79     1349.28    155.43 o 
   4   0  10    30163.47    30954.10    322.86 o 
   5   0  10      701.07      871.24    129.26 o 
   6   0  10    10685.12    10392.44    207.05 o 
   7   0  10    11835.13    10977.19    860.31 o 
   8   0  10     3522.33     3225.25    312.96 o 
   9   0  10     1054.68     1053.12    143.66 o 
  10   0  10      431.81      841.95    294.53 o 
  11   0  10       11.21      111.15    192.52 o 
   1   1  10     4287.94     4140.35    179.14 o 
   2   1  10    49026.98    50562.31    800.68 o 
   3   1  10    16631.03    17126.77    143.49 o 
   4   1  10      460.23      476.22    104.42 o 
   5   1  10     4174.01     4284.00    119.07 o 
   6   1  10    15688.83    15338.50    368.20 o 
   7   1  10     3127.02     2964.63    187.16 o 
   8   1  10     1691.61     1499.22    114.92 o 
   9   1  10     1156.35     1112.54    134.59 o 
  10   1  10     2458.87     2520.26    144.68 o 
  11   1  10      449.71      563.82    199.53 o 
   0   2  10    69688.02    70118.62    776.30 o 
   1   2  10    39027.02    37443.79   1655.80 o 
   2   2  10      472.91      433.31    101.63 o 
   3   2  10     4076.46     4246.85    124.37 o 
   4   2  10     8098.67     8347.71    207.91 o 
   5   2  10     2809.50     2482.81    114.49 o 
   6   2  10     1028.51     1017.70    118.68 o 
   7   2  10     8279.47     8007.78    116.55 o 
   8   2  10    13725.74    13399.39    503.85 o 
   9   2  10     2388.76     2165.35    117.26 o 
  10   2  10     1227.22     1287.55    124.10 o 
  11   2  10      449.57      501.17    139.41 o 
   1   3  10     2716.53     2585.46    150.89 o 
   2   3  10     3875.25     4470.24    121.74 o 
   3   3  10     5392.21     5560.94    143.38 o 
   4   3  10     1155.46     1113.63    100.04 o 
   5   3  10     7324.95     7311.96    211.64 o 
   6   3  10       56.35      188.68    112.31 o 
   7   3  10      323.33      377.41    101.52 o 
   8   3  10      199.66       40.67    114.49 o 
   9   3  10     1782.58     1895.88    135.51 o 
  10   3  10        3.66      -93.40    151.32 o 
  11   3  10       35.43      368.14    300.37 o 
   0   4  10    18367.88    17526.73    276.80 o 
   1   4  10     2054.09     1951.57    170.06 o 
   2   4  10     9307.64     9524.89    220.01 o 
   3   4  10      406.56      477.50    109.06 o 
   4   4  10       13.89       47.51     86.01 o 
   5   4  10       89.93      204.87    144.28 o 
   6   4  10     1339.02     1499.71    102.93 o 
   7   4  10     1396.96     1490.41    107.08 o 
   8   4  10     3769.03     3720.86    131.06 o 
   9   4  10     1167.05     1071.59    145.61 o 
  10   4  10      170.51      212.56    139.09 o 
   1   5  10     7456.91     7484.35    212.76 o 
   2   5  10      583.30      570.85    102.62 o 
   3   5  10     6720.12     6967.26    113.31 o 
   4   5  10      803.91      915.38    100.93 o 
   5   5  10     2713.57     2796.42    113.81 o 
   6   5  10     1740.50     1786.59    118.21 o 
   7   5  10      583.01      530.78    113.21 o 
   8   5  10      708.46      598.01    108.43 o 
   9   5  10     1543.80     1417.47    168.28 o 
  10   5  10        7.34      157.21    151.24 o 
   0   6  10    62997.84    55554.41    367.34 o 
   1   6  10    19400.48    17640.22    348.17 o 
   2   6  10    16744.10    15760.39    240.96 o 
   3   6  10     1923.80     1932.56    117.58 o 
   4   6  10       66.04       57.63     91.25 o 
   5   6  10      291.43      334.62    108.05 o 
   6   6  10     4332.80     4519.98    117.62 o 
   7   6  10     9559.45     9833.83    143.42 o 
   8   6  10    12441.39    12821.87    281.78 o 
   9   6  10     2966.45     2968.17    134.98 o 
  10   6  10     1358.53     1379.13    177.26 o 
   1   7  10     2551.69     2460.63    172.76 o 
   2   7  10     9676.67     8582.60    406.92 o 
   3   7  10     2881.59     2827.97    118.13 o 
   4   7  10        1.20       19.68    101.24 o 
   5   7  10      268.92      320.13    103.30 o 
   6   7  10     7922.15     8073.72    138.70 o 
   7   7  10      537.21      329.22    129.74 o 
   8   7  10      372.78      284.00    109.89 o 
   9   7  10      549.53      497.72    129.70 o 
  10   7  10     1163.69     1015.85    165.22 o 
   0   8  10     6140.00     6146.66    188.78 o 
   1   8  10    10530.29     9862.98    204.14 o 
   2   8  10     5010.65     4557.43    147.93 o 
   3   8  10      296.70      292.71    126.55 o 
   4   8  10     8370.53     7891.70    224.11 o 
   5   8  10       62.34       55.14    114.43 o 
   6   8  10     6877.15     6594.76    153.97 o 
   7   8  10     5288.36     5246.32    145.91 o 
   8   8  10     1086.28      992.77    123.08 o 
   9   8  10      102.84       33.04    138.31 o 
  10   8  10      405.50      275.10    198.70 o 
   1   9  10     7593.65     7010.71    262.88 o 
   2   9  10    25315.49    23703.13   1381.11 o 
   3   9  10     8189.77     7830.03    223.99 o 
   4   9  10      430.48      465.37    133.90 o 
   5   9  10     4300.07     4418.27    113.98 o 
   6   9  10    15661.06    15379.96    263.78 o 
   7   9  10     3256.87     3301.64    122.30 o 
   8   9  10      710.44      876.88    142.99 o 
   9   9  10     1260.57     1202.12    136.39 o 
   0  10  10    23780.25    22926.25   1054.08 o 
   1  10  10    12130.77    11153.90    427.60 o 
   2  10  10        2.29      128.45    123.69 o 
   3  10  10     1537.26     1693.41    109.91 o 
   4  10  10     6580.82     6359.74    247.15 o 
   5  10  10     1732.62     1798.28    116.97 o 
   6  10  10       83.11      206.97    126.90 o 
   7  10  10     1452.53     1395.20    124.26 o 
   8  10  10     3998.93     3977.40    140.36 o 
   9  10  10      239.95      288.72    145.54 o 
   1  11  10     1897.42     1686.52    110.63 o 
   2  11  10      644.82      674.93    149.67 o 
   3  11  10      194.52      255.01    122.78 o 
   4  11  10      396.69      397.11    112.09 o 
   5  11  10     1257.48     1384.60    152.56 o 
   6  11  10      222.42      482.11    164.44 o 
   7  11  10       29.86      138.26    124.50 o 
   8  11  10      573.46      776.09    187.61 o 
   9  11  10      985.11      994.15    154.89 o 
   0  12  10    14764.74    14857.78    829.99 o 
   1  12  10     5910.16     6025.20    145.77 o 
   2  12  10     2785.52     2845.00    129.73 o 
   3  12  10      454.09      699.90    148.27 o 
   4  12  10     1325.09     1412.59    128.83 o 
   5  12  10      324.59      396.13    130.29 o 
   6  12  10     1142.53     1354.63    123.54 o 
   7  12  10     2085.59     2111.77    142.77 o 
   8  12  10     5394.06     5114.26    161.94 o 
   1  13  10     2885.38     3192.07    136.07 o 
   2  13  10     1645.72     1668.05    130.87 o 
   3  13  10     3097.33     2743.41    161.70 o 
   4  13  10       14.79     -155.55    155.55 o 
   5  13  10     1244.16     1249.77    182.92 o 
   6  13  10     1807.08     1859.56    147.23 o 
   7  13  10      386.57      442.32    156.12 o 
   8  13  10      126.47      256.55    162.00 o 
   0  14  10    14109.35    13592.53    942.73 o 
   1  14  10     5398.87     5509.37    146.01 o 
   2  14  10     4149.13     4245.39    135.35 o 
   3  14  10      304.66      455.35    136.39 o 
   4  14  10      130.32      343.26    195.50 o 
   5  14  10       73.48       58.15    174.11 o 
   6  14  10     2925.54     3109.46    182.90 o 
   7  14  10     2691.02     2598.59    150.81 o 
   1  15  10      275.35      355.22    139.85 o 
   2  15  10      399.35      449.72    121.48 o 
   3  15  10       26.95      -16.21    144.81 o 
   4  15  10        1.95       70.90    173.41 o 
   5  15  10       22.36      158.87    216.60 o 
   6  15  10       71.52      -10.92    232.29 o 
   0  16  10        5.65      -39.79    173.65 o 
   1  16  10     1812.10     1873.75    141.13 o 
   2  16  10      215.82      528.18    123.44 o 
   3  16  10      159.18      272.43    152.55 o 
   4  16  10      150.33      250.67    179.14 o 
   5  16  10      104.37      -38.82    191.19 o 
   1  17  10     1999.15     1964.67    164.71 o 
   2  17  10     4905.51     4767.11    161.28 o 
   3  17  10      862.39      959.52    145.47 o 
   4  17  10      165.85      526.46    166.50 o 
   0  18  10       68.12      198.05    241.37 o 
   1  18  10      104.48      225.42    159.72 o 
   2  18  10      244.52      315.81    174.82 o 
   3  18  10      553.60      583.24    142.65 o 
   1   1  11     2404.67     2491.16    129.55 o 
   2   1  11     8052.54     7906.30    145.09 o 
   3   1  11     2410.28     2464.87    101.68 o 
   4   1  11     1627.17     1685.73    100.27 o 
   5   1  11      351.91      457.95    110.45 o 
   6   1  11     2772.29     2771.15    158.52 o 
   7   1  11      929.72      960.76    139.87 o 
   8   1  11     1942.68     1803.03    125.82 o 
   9   1  11      201.76      276.44    136.05 o 
  10   1  11     4406.81     4448.11    146.18 o 
   0   2  11     3579.23     3189.60    283.93 o 
   1   2  11     5191.35     5357.72    259.64 o 
   2   2  11    29412.38    30133.17    427.98 o 
   3   2  11     9035.73     9458.95    136.99 o 
   4   2  11    60997.48    61550.73   1100.68 o 
   5   2  11     9581.89     9424.36    233.79 o 
   6   2  11     3200.58     3104.04    110.42 o 
   7   2  11       70.08      178.44    123.72 o 
   8   2  11     2425.27     2368.74    130.86 o 
   9   2  11        2.24      144.67    133.90 o 
  10   2  11     1152.94      933.82    155.59 o 
   1   3  11       89.66      197.94    200.51 o 
   2   3  11    32812.81    32610.31    886.64 o 
   3   3  11    10179.84    10473.25    288.05 o 
   4   3  11      207.63      355.44    110.02 o 
   5   3  11     1898.85     1808.04    105.70 o 
   6   3  11     7033.42     6963.96    116.75 o 
   7   3  11     1945.75     1833.73    111.51 o 
   8   3  11       69.18      150.33    131.78 o 
   9   3  11      284.79      398.81    134.17 o 
  10   3  11     3344.80     3436.14    142.62 o 
   0   4  11    11146.75     9915.33    240.14 o 
   1   4  11    28238.26    27569.39   1632.05 o 
   2   4  11    42816.10    41207.90    984.90 o 
   3   4  11     3127.13     3389.21     99.22 o 
   4   4  11    22050.79    21858.33    332.53 o 
   5   4  11      262.32      371.11    115.16 o 
   6   4  11     1805.32     1919.68    105.31 o 
   7   4  11     1632.63     1820.53    136.10 o 
   8   4  11      277.09      331.88    115.18 o 
   9   4  11     3999.59     4036.10    191.79 o 
  10   4  11     3430.50     3372.97    154.68 o 
   1   5  11     8343.54     7716.22    179.71 o 
   2   5  11    46075.85    44368.55    699.52 o 
   3   5  11     2638.88     2598.02    106.20 o 
   4   5  11     1204.73     1267.64    112.89 o 
   5   5  11      638.88      796.85    110.43 o 
   6   5  11    13959.00    13986.41    322.05 o 
   7   5  11     1729.13     1856.33    120.59 o 
   8   5  11        0.23       41.22    120.16 o 
   9   5  11      324.59      731.21    158.37 o 
  10   5  11     6278.37     6292.36    226.43 o 
   0   6  11    29026.84    27088.59    286.70 o 
   1   6  11     2759.00     2805.61    208.04 o 
   2   6  11      818.16      870.13    102.77 o 
   3   6  11      783.88      853.62    103.29 o 
   4   6  11    28768.55    29161.38    400.24 o 
   5   6  11     2593.17     2571.49    105.78 o 
   6   6  11      229.09      434.84    109.03 o 
   7   6  11      111.04       77.90    113.21 o 
   8   6  11     4175.72     4180.27    132.61 o 
   9   6  11      129.13      300.15    131.75 o 
  10   6  11      609.32      501.08    194.79 o 
   1   7  11     4594.04     4238.53    217.75 o 
   2   7  11     3483.19     3422.96    157.01 o 
   3   7  11     1797.33     1871.32    101.63 o 
   4   7  11     2157.59     2216.37    105.20 o 
   5   7  11     4007.46     4171.94    122.75 o 
   6   7  11     1458.44     1579.71    122.41 o 
   7   7  11     4353.13     4315.82    179.78 o 
   8   7  11     3553.47     3618.12    139.81 o 
   9   7  11       25.29      141.61    147.24 o 
  10   7  11     2694.99     2567.79    168.87 o 
   0   8  11     1365.87     1085.59    208.44 o 
   1   8  11      523.94      666.40    135.17 o 
   2   8  11     4039.22     3957.44    135.08 o 
   3   8  11     1305.73     1520.82    111.97 o 
   4   8  11    20780.86    20656.95    231.10 o 
   5   8  11      510.06      620.29    121.83 o 
   6   8  11     1709.03     1688.67    124.22 o 
   7   8  11      259.09      436.51    122.68 o 
   8   8  11      330.28      585.80    175.03 o 
   9   8  11      478.19      568.75    139.89 o 
   1   9  11      872.25      874.09    103.75 o 
   2   9  11     9502.04     8786.35    191.60 o 
   3   9  11      816.48      737.27    133.84 o 
   4   9  11        0.24      159.39    122.57 o 
   5   9  11       79.77      192.56    122.03 o 
   6   9  11     2004.40     1928.11    134.47 o 
   7   9  11      173.40      128.62    118.21 o 
   8   9  11      190.24      233.98    136.14 o 
   9   9  11      182.96      171.53    141.42 o 
   0  10  11      592.48      688.58    194.99 o 
   1  10  11      246.61      285.07    126.66 o 
   2  10  11    10516.00     9811.13    359.88 o 
   3  10  11     2755.01     2705.98    146.81 o 
   4  10  11    30084.36    28920.71    506.38 o 
   5  10  11      250.42      210.12    113.58 o 
   6  10  11     2098.51     2163.97    128.13 o 
   7  10  11      747.45      641.38    122.88 o 
   8  10  11      265.64      245.10    122.02 o 
   9  10  11       55.73      252.74    153.11 o 
   1  11  11       32.14      -20.96    128.54 o 
   2  11  11     1100.98      871.27    148.81 o 
   3  11  11     1969.31     1881.47    153.78 o 
   4  11  11      832.10      854.27    110.43 o 
   5  11  11      345.45      458.64    112.22 o 
   6  11  11     1047.22     1155.48    134.86 o 
   7  11  11      438.95      434.87    146.02 o 
   8  11  11      101.99      234.25    148.01 o 
   0  12  11       27.88      171.27    179.91 o 
   1  12  11     4884.57     4935.14    140.62 o 
   2  12  11     2770.80     2818.04    119.55 o 
   3  12  11      566.86      483.04    149.50 o 
   4  12  11     5118.56     5198.74    192.79 o 
   5  12  11      484.47      500.68    134.89 o 
   6  12  11       43.39       29.19    120.50 o 
   7  12  11     1789.18     1729.50    148.90 o 
   8  12  11        0.52       74.78    153.68 o 
   1  13  11      838.77      889.56    135.50 o 
   2  13  11    17422.87    16688.25    382.44 o 
   3  13  11     1539.18     1368.17    154.05 o 
   4  13  11      160.88      336.97    153.64 o 
   5  13  11       78.33      180.20    193.04 o 
   6  13  11     6468.85     6813.19    229.39 o 
   7  13  11      761.89      989.68    151.20 o 
   0  14  11     8569.55     8712.55    557.65 o 
   1  14  11     2202.79     2321.06    128.75 o 
   2  14  11      110.60      167.80    116.47 o 
   3  14  11       27.54       16.44    122.49 o 
   4  14  11     1713.78     1903.87    169.55 o 
   5  14  11      369.60      296.42    214.55 o 
   6  14  11      254.11      358.17    156.88 o 
   7  14  11      489.19      477.42    144.19 o 
   1  15  11     1342.95     1409.33    141.69 o 
   2  15  11       51.72      202.01    129.23 o 
   3  15  11     2320.27     2363.85    151.36 o 
   4  15  11      574.79      605.09    186.89 o 
   5  15  11      604.46      331.68    327.32 o 
   6  15  11      231.35      357.97    187.83 o 
   0  16  11      327.69      506.27    211.67 o 
   1  16  11       68.66      149.03    140.62 o 
   2  16  11     1304.49     1391.98    142.49 o 
   3  16  11     2316.80     2302.68    142.97 o 
   4  16  11    12076.81    11612.25    266.05 o 
   5  16  11     1089.33      966.54    231.22 o 
   1  17  11      141.95       82.44    167.84 o 
   2  17  11     3009.26     3146.80    152.57 o 
   3  17  11       67.96      -32.35    142.21 o 
   4  17  11       34.62      171.06    151.91 o 
   0  18  11       47.72     -186.50    244.87 o 
   1  18  11      561.81      731.17    171.07 o 
   2  18  11     1715.14     1616.16    170.96 o 
   2   0  12     5683.52     6020.37    238.36 o 
   3   0  12    12869.04    12955.21    189.92 o 
   4   0  12    18432.82    18908.23    203.63 o 
   5   0  12    22160.60    22825.28    205.46 o 
   6   0  12      886.47     1195.55    254.21 o 
   7   0  12     6803.74     6399.33    256.49 o 
   8   0  12     9331.89     8399.84    617.89 o 
   9   0  12      341.44      409.26    278.48 o 
  10   0  12        0.60      -13.79    208.03 o 
   1   1  12    29411.03    30686.31    335.94 o 
   2   1  12       64.30      101.10    117.31 o 
   3   1  12    23699.13    24197.18    156.50 o 
   4   1  12        8.22       55.22     98.26 o 
   5   1  12     4776.23     5103.76    137.05 o 
   6   1  12      850.59      862.00    113.22 o 
   7   1  12     7074.41     6691.30    270.62 o 
   8   1  12       23.01      229.88    117.14 o 
   9   1  12     1156.54     1325.37    148.37 o 
  10   1  12        6.08      331.55    141.13 o 
   0   2  12     3177.98     3114.80    145.71 o 
   1   2  12    56116.90    57330.56   1108.87 o 
   2   2  12     1967.41     1955.46    100.76 o 
   3   2  12       85.79       59.93    111.85 o 
   4   2  12      382.85      409.40    112.42 o 
   5   2  12     2609.99     2408.24    106.36 o 
   6   2  12     3947.36     3865.95    121.81 o 
   7   2  12    13259.16    13176.81    454.12 o 
   8   2  12     1501.98     1443.76    148.73 o 
   9   2  12     6646.46     6604.00    320.76 o 
  10   2  12      263.93      288.88    156.12 o 
   1   3  12       77.12       84.80    153.16 o 
   2   3  12    16681.10    15948.58    426.01 o 
   3   3  12        7.09       -8.37    115.59 o 
   4   3  12       61.81      230.15    108.88 o 
   5   3  12      924.46     1125.25    107.38 o 
   6   3  12    16495.62    16403.99    423.43 o 
   7   3  12      100.26      238.78    108.97 o 
   8   3  12      437.19      610.72    114.81 o 
   9   3  12      108.41      332.11    167.82 o 
  10   3  12     1339.08     1280.74    150.97 o 
   0   4  12     5185.50     4794.50    223.10 o 
   1   4  12     8783.89     8859.78    339.51 o 
   2   4  12     1877.80     1970.10    120.55 o 
   3   4  12      105.10      148.24    116.45 o 
   4   4  12       84.61      246.22    114.02 o 
   5   4  12      103.64      141.16    114.29 o 
   6   4  12       10.25      198.63    114.66 o 
   7   4  12      177.07      174.61    112.00 o 
   8   4  12        2.49      142.25    127.65 o 
   9   4  12      782.53      676.23    157.72 o 
  10   4  12       25.76      125.68    155.39 o 
   1   5  12     1223.31     1186.24    209.83 o 
   2   5  12     4933.75     4481.79    125.65 o 
   3   5  12     3794.21     3829.52    112.18 o 
   4   5  12       37.81      128.41    103.88 o 
   5   5  12     4602.23     4686.32    112.45 o 
   6   5  12     7693.44     7797.84    178.31 o 
   7   5  12     1325.33     1413.47    117.14 o 
   8   5  12      360.13      401.36    123.65 o 
   9   5  12      249.15      139.71    132.36 o 
  10   5  12      503.87      792.74    161.33 o 
   0   6  12    10449.09     8507.37    233.01 o 
   1   6  12    51314.85    47493.64    306.12 o 
   2   6  12      469.29      499.65    118.96 o 
   3   6  12      192.99      179.16    100.79 o 
   4   6  12      128.75      211.20    105.70 o 
   5   6  12      202.54      331.08    103.86 o 
   6   6  12      999.92     1081.72    121.64 o 
   7   6  12    16422.48    16549.12    277.75 o 
   8   6  12     1408.58     1501.15    181.85 o 
   9   6  12     8496.26     8406.88    148.77 o 
  10   6  12        1.13      249.82    159.20 o 
   1   7  12     2684.56     2334.56    130.53 o 
   2   7  12      250.13      181.76    150.07 o 
   3   7  12     3391.95     3413.85    125.86 o 
   4   7  12        5.05      101.93    118.80 o 
   5   7  12     4311.56     4330.90    114.28 o 
   6   7  12       16.03       76.70    122.33 o 
   7   7  12     1734.95     1759.91    118.03 o 
   8   7  12      892.41     1001.67    123.48 o 
   9   7  12       21.87      -15.49    133.55 o 
  10   7  12      157.96      241.97    174.53 o 
   0   8  12    19568.64    17412.41    221.52 o 
   1   8  12     3355.04     3090.76    135.82 o 
   2   8  12     1067.98     1066.62    134.95 o 
   3   8  12     5634.65     5446.00    110.76 o 
   4   8  12    14902.18    14967.68    162.40 o 
   5   8  12     8023.18     8123.98    198.70 o 
   6   8  12      497.80      479.82    120.33 o 
   7   8  12     3993.75     4233.67    136.19 o 
   8   8  12     7268.10     7394.84    142.46 o 
   9   8  12      573.97      762.65    151.54 o 
   1   9  12    18128.04    16665.25    491.37 o 
   2   9  12      979.41     1025.75    132.58 o 
   3   9  12    12068.14    11578.88    142.55 o 
   4   9  12      443.02      353.77    102.15 o 
   5   9  12     6230.10     6248.54    133.09 o 
   6   9  12      440.15      512.82    106.96 o 
   7   9  12     7509.33     7568.39    159.06 o 
   8   9  12      116.94      188.87    160.35 o 
   9   9  12      696.85      811.78    156.60 o 
   0  10  12     5243.63     5292.86    186.94 o 
   1  10  12     5661.60     5259.58    200.10 o 
   2  10  12      414.27      284.52    146.69 o 
   3  10  12     3881.45     3609.88    135.82 o 
   4  10  12      907.56      917.10    128.98 o 
   5  10  12     8346.79     8280.13    193.96 o 
   6  10  12      393.78      499.02    123.02 o 
   7  10  12     1752.74     1917.07    122.69 o 
   8  10  12       58.10      281.81    149.38 o 
   9  10  12      726.24      825.05    140.73 o 
   1  11  12      484.54      613.66    127.46 o 
   2  11  12    10866.61    10195.10    148.39 o 
   3  11  12     1961.37     1870.01    226.87 o 
   4  11  12      577.48      528.43    112.78 o 
   5  11  12      889.95      889.20    120.19 o 
   6  11  12     5190.01     5181.57    131.07 o 
   7  11  12       33.44       -6.94    116.19 o 
   8  11  12        4.30       56.48    138.23 o 
   0  12  12     5059.06     5011.20    211.89 o 
   1  12  12    15916.60    15559.57    505.44 o 
   2  12  12      182.32      269.06    132.60 o 
   3  12  12       82.54      189.88    182.75 o 
   4  12  12       85.18       21.25    157.50 o 
   5  12  12       28.77       82.22    135.07 o 
   6  12  12      305.16      193.32    136.64 o 
   7  12  12     3496.98     3972.74    158.01 o 
   8  12  12      506.92      634.71    154.80 o 
   1  13  12     2245.81     2211.36    145.69 o 
   2  13  12     1253.09     1407.77    136.85 o 
   3  13  12     2380.60     2353.98    144.68 o 
   4  13  12      140.65      279.37    260.55 o 
   5  13  12     1255.05     1199.21    114.75 o 
   6  13  12     1059.08     1083.58    135.02 o 
   7  13  12     1153.28     1146.85    141.44 o 
   0  14  12     5450.21     5462.03    215.84 o 
   1  14  12     6361.05     6407.66    153.69 o 
   2  14  12      180.16      279.70    132.82 o 
   3  14  12      322.89      418.64    140.69 o 
   4  14  12      526.30      582.71    170.60 o 
   5  14  12      487.67      477.33    179.28 o 
   6  14  12       67.50      199.50    149.96 o 
   7  14  12     4781.25     4603.92    174.90 o 
   1  15  12       30.22      105.54    130.91 o 
   2  15  12      955.10     1063.70    133.39 o 
   3  15  12        3.52        1.25    134.72 o 
   4  15  12        8.14      -55.70    214.10 o 
   5  15  12        1.36      113.53    222.13 o 
   6  15  12      147.47      252.29    192.89 o 
   0  16  12     4849.47     4785.22    243.44 o 
   1  16  12     1462.97     1731.85    142.57 o 
   2  16  12       21.22      145.13    134.35 o 
   3  16  12      406.57      540.95    147.73 o 
   4  16  12     1816.06     1756.75    166.96 o 
   5  16  12      584.26      380.52    206.52 o 
   1  17  12     3522.01     3428.34    177.44 o 
   2  17  12      989.66     1011.37    141.90 o 
   3  17  12     1518.52     1614.18    170.65 o 
   4  17  12       73.74      118.41    204.58 o 
   0  18  12      482.76      593.54    262.23 o 
   1  18  12      160.05       14.73    173.27 o 
   2  18  12      311.72      489.73    163.19 o 
   1   1  13    25332.72    26708.88    252.17 o 
   2   1  13     1680.17     1604.26    131.20 o 
   3   1  13     6515.22     6472.23    161.61 o 
   4   1  13      547.01      726.53    111.27 o 
   5   1  13     3349.48     3394.69    114.37 o 
   6   1  13     2181.15     2318.57    115.09 o 
   7   1  13     1196.74     1230.56    144.51 o 
   8   1  13       94.36      217.47    120.40 o 
   9   1  13     4915.93     4912.27    256.33 o 
  10   1  13        3.07      126.97    178.51 o 
   0   2  13     3801.43     4022.05    177.21 o 
   1   2  13       89.81       -0.97    136.32 o 
   2   2  13     2371.16     2264.37    102.35 o 
   3   2  13    37998.16    38490.72    731.01 o 
   4   2  13    19263.26    19522.62    262.71 o 
   5   2  13    10123.44    10079.13    377.16 o 
   6   2  13     3776.64     3750.56    129.44 o 
   7   2  13       39.85     -120.42    120.42 o 
   8   2  13      117.47      290.01    170.85 o 
   9   2  13       34.18      243.64    129.48 o 
  10   2  13       37.83     -152.16    152.47 o 
   1   3  13     2188.63     2236.87    180.56 o 
   2   3  13    16685.09    16058.34    559.10 o 
   3   3  13     1577.68     1587.85    118.34 o 
   4   3  13      111.77      197.59    107.72 o 
   5   3  13       10.00       35.08    112.73 o 
   6   3  13     3564.74     3514.10    115.70 o 
   7   3  13        1.47      114.68    118.94 o 
   8   3  13      337.34      277.19    125.11 o 
   9   3  13      442.88      383.67    165.43 o 
  10   3  13     1678.28     1651.70    153.49 o 
   1   4  13     2312.92     2537.45    142.79 o 
   2   4  13    13272.39    12928.79    194.98 o 
   3   4  13    34363.54    34043.98    390.80 o 
   4   4  13     2582.92     2475.52    120.04 o 
   5   4  13    18742.39    18732.39    369.98 o 
   6   4  13     1383.25     1450.03    123.50 o 
   7   4  13      111.04      248.92    117.15 o 
   8   4  13    12233.51    11986.35    146.10 o 
   9   4  13      210.22      178.85    140.33 o 
  10   4  13     1860.11     2141.21    147.22 o 
   1   5  13     2102.35     1859.31    161.28 o 
   2   5  13    19604.19    18753.82    307.66 o 
   3   5  13     2153.69     2203.61    111.65 o 
   4   5  13     2107.58     2159.18    120.82 o 
   5   5  13     4751.65     4740.11    122.62 o 
   6   5  13     8549.41     8837.57    166.53 o 
   7   5  13     3174.75     3223.82    146.40 o 
   8   5  13       51.09      -34.87    137.38 o 
   9   5  13      998.80     1166.86    130.58 o 
  10   5  13     1675.27     1787.26    182.96 o 
   0   6  13    12338.09    11126.14    232.81 o 
   1   6  13     1193.41     1148.47    143.31 o 
   2   6  13      310.95      402.75    162.23 o 
   3   6  13     5973.05     6073.89    119.49 o 
   4   6  13    12478.84    12265.64    136.23 o 
   5   6  13     1136.99     1286.29    121.63 o 
   6   6  13     4860.39     4821.20    226.81 o 
   7   6  13       17.45      176.57    133.39 o 
   8   6  13     1384.34     1260.03    148.57 o 
   9   6  13        2.96       -7.02    139.67 o 
  10   6  13       54.88       46.23    167.51 o 
   1   7  13     8557.81     8186.85    169.47 o 
   2   7  13     8694.01     9030.73    190.78 o 
   3   7  13     5828.06     5537.36    117.61 o 
   4   7  13       15.65       67.33    106.56 o 
   5   7  13     1646.03     1875.38    168.14 o 
   6   7  13     4279.49     4321.79    129.29 o 
   7   7  13      194.46      266.73    131.13 o 
   8   7  13       35.64      -20.85    141.42 o 
   9   7  13     2660.66     2656.69    157.50 o 
   0   8  13       20.10      316.03    213.00 o 
   1   8  13     2530.68     2580.35    155.87 o 
   2   8  13      444.63      468.97    178.10 o 
   3   8  13     5527.54     5562.57    135.87 o 
   4   8  13     7836.82     7594.26    133.34 o 
   5   8  13     4942.54     4886.86    122.01 o 
   6   8  13     2577.22     2565.31    118.51 o 
   7   8  13      141.13      167.39    112.51 o 
   8   8  13      106.26      269.44    138.08 o 
   9   8  13      200.58      129.35    143.44 o 
   1   9  13    11430.04    10487.43    152.50 o 
   2   9  13     1081.26     1295.23    139.23 o 
   3   9  13     5701.53     5519.77    166.59 o 
   4   9  13        4.19       76.52    123.39 o 
   5   9  13     2473.33     2719.25    110.44 o 
   6   9  13        5.23     -125.40    132.18 o 
   7   9  13      211.19      379.93    132.99 o 
   8   9  13       74.98      -75.24    142.52 o 
   9   9  13     1477.24     1786.83    165.54 o 
   0  10  13     1333.54     1422.02    232.02 o 
   1  10  13      217.16      129.28    161.85 o 
   2  10  13     3197.33     3272.25    173.88 o 
   3  10  13    16427.43    15507.35    261.99 o 
   4  10  13     7079.00     6835.35    133.60 o 
   5  10  13    10457.93    10555.07    134.52 o 
   6  10  13     2072.10     2091.51    120.32 o 
   7  10  13        6.33      154.51    143.75 o 
   8  10  13      282.41      251.25    158.57 o 
   1  11  13       20.35      121.55    109.11 o 
   2  11  13      966.07      857.01    140.75 o 
   3  11  13      122.74      389.25    224.59 o 
   4  11  13      199.76      105.33    156.29 o 
   5  11  13      483.36      443.24    119.45 o 
   6  11  13      878.25      945.42    133.49 o 
   7  11  13      127.52      210.30    132.37 o 
   8  11  13      321.80      514.76    144.99 o 
   0  12  13    11725.89    11039.51    426.09 o 
   1  12  13     1018.79     1210.78    176.53 o 
   2  12  13      327.15      301.62    134.59 o 
   3  12  13     7093.57     6776.06    177.63 o 
   4  12  13     1720.68     1839.07    164.29 o 
   5  12  13     6935.93     6889.00    139.29 o 
   6  12  13      311.45      445.65    139.96 o 
   7  12  13      450.86      509.06    139.42 o 
   8  12  13     2374.41     2861.31    245.06 o 
   1  13  13     1476.78     1554.03    129.23 o 
   2  13  13     6261.08     6274.34    226.28 o 
   3  13  13     5052.07     4897.44    141.07 o 
   4  13  13      473.82      517.18    206.42 o 
   5  13  13     1138.65     1273.25    168.39 o 
   6  13  13     1371.68     1427.19    150.51 o 
   7  13  13       81.02      247.16    163.95 o 
   0  14  13     5829.31     5732.36    352.78 o 
   1  14  13      404.90      348.06    118.38 o 
   2  14  13      125.86      261.90    146.67 o 
   3  14  13       58.75      108.58    163.55 o 
   4  14  13     3374.67     3372.16    270.05 o 
   5  14  13      252.10      201.97    201.06 o 
   6  14  13      118.22      406.80    196.79 o 
   1  15  13     2006.51     2204.26    141.47 o 
   2  15  13     2712.25     2737.95    141.38 o 
   3  15  13     2319.39     2497.15    159.97 o 
   4  15  13        4.79      175.87    143.81 o 
   5  15  13      756.72      724.77    199.27 o 
   6  15  13     2108.18     2296.18    212.49 o 
   0  16  13     1193.53     1508.74    228.79 o 
   1  16  13      201.26      189.88    169.82 o 
   2  16  13       62.84       64.69    151.47 o 
   3  16  13     2771.69     2924.43    190.26 o 
   4  16  13     4406.59     4032.10    176.84 o 
   5  16  13     3863.28     3582.01    218.35 o 
   1  17  13      901.61     1083.42    178.66 o 
   2  17  13      214.08      267.47    181.37 o 
   3  17  13      590.72      698.51    179.47 o 
   0  18  13     1965.67     1867.75    221.21 o 
   1  18  13       29.30      106.66    155.35 o 
   2   0  14    33340.12    30568.65    357.24 o 
   3   0  14    22436.94    22592.27    415.59 o 
   4   0  14     7747.80     7840.23    185.58 o 
   5   0  14    18490.12    18282.68    526.75 o 
   6   0  14    22446.38    23385.41    218.03 o 
   7   0  14     7578.44     7985.28    211.61 o 
   8   0  14    10877.20     9783.09    876.65 o 
   9   0  14     5497.20     4905.35    240.83 o 
  10   0  14      340.66      198.42    187.91 o 
   1   1  14      421.82      276.47    162.67 o 
   2   1  14     5535.16     5128.03    258.18 o 
   3   1  14     5971.98     5924.10    162.29 o 
   4   1  14      455.08      550.78    113.82 o 
   5   1  14     1186.74     1120.41    145.41 o 
   6   1  14     8980.14     9103.13    149.67 o 
   7   1  14     3341.58     3127.15    171.54 o 
   8   1  14       45.97       33.13    128.00 o 
   9   1  14       83.64      151.02    129.27 o 
  10   1  14      700.19      697.89    134.55 o 
   0   2  14    29776.76    28896.96   1245.58 o 
   1   2  14     5133.73     5422.17    186.97 o 
   2   2  14     8349.36     8038.83    239.46 o 
   3   2  14       34.15       85.68    115.28 o 
   4   2  14      719.66      783.30    131.00 o 
   5   2  14      818.95      828.51    113.76 o 
   6   2  14     4371.12     4346.97    125.50 o 
   7   2  14        2.79       84.92    112.18 o 
   8   2  14    10784.80    10422.45    331.93 o 
   9   2  14     1043.50     1127.12    140.00 o 
  10   2  14     1113.40     1002.00    154.44 o 
   1   3  14    16206.01    15666.15    367.47 o 
   2   3  14      668.97      693.72    130.67 o 
   3   3  14     7495.69     7179.84    144.05 o 
   4   3  14      530.54      600.35    113.94 o 
   5   3  14     6723.80     6851.19    157.71 o 
   6   3  14     5855.60     5547.85    129.74 o 
   7   3  14     4039.13     4165.08    144.57 o 
   8   3  14       62.52       74.68    110.88 o 
   9   3  14     1455.47     1474.61    161.78 o 
  10   3  14      243.23      521.93    168.96 o 
   1   4  14      362.16      475.54    177.65 o 
   2   4  14     2116.56     2089.84    112.44 o 
   3   4  14     4326.48     4590.72    117.92 o 
   4   4  14       40.56      109.09    108.79 o 
   5   4  14      870.25      860.63     98.51 o 
   6   4  14      317.27      379.11    120.80 o 
   7   4  14      170.15      143.60    108.76 o 
   8   4  14      729.85      890.92    139.96 o 
   9   4  14       99.25      216.36    164.55 o 
  10   4  14      411.80      417.02    160.50 o 
   1   5  14     4611.61     4218.77    354.56 o 
   2   5  14     3494.48     3542.47    162.64 o 
   3   5  14     2965.37     2919.07    112.53 o 
   4   5  14     1519.57     1530.31    121.12 o 
   5   5  14     7300.26     7245.83    130.64 o 
   6   5  14     8972.68     8896.48    303.25 o 
   7   5  14     2625.22     2826.22    137.25 o 
   8   5  14       45.64       -7.45    117.77 o 
   9   5  14     1216.33     1523.79    133.37 o 
  10   5  14      392.64      468.37    166.86 o 
   0   6  14    44699.21    39317.95    288.88 o 
   1   6  14      391.25      319.80    128.25 o 
   2   6  14    11786.06    11585.73    306.62 o 
   3   6  14      167.60      172.11    114.31 o 
   4   6  14       72.08      112.25    127.67 o 
   5   6  14      208.12      210.08    120.08 o 
   6   6  14     8803.83     8814.05    121.09 o 
   7   6  14     1333.71     1362.59    134.99 o 
   8   6  14    10879.10    11079.93    237.14 o 
   9   6  14       63.77      145.08    147.72 o 
   1   7  14     3086.66     2704.54    138.68 o 
   2   7  14      500.78      582.91    158.07 o 
   3   7  14     3616.27     3511.87    136.13 o 
   4   7  14        1.41       28.90     98.47 o 
   5   7  14      454.80      611.31    123.98 o 
   6   7  14      323.53      362.74    129.01 o 
   7   7  14      637.27      892.01    132.07 o 
   8   7  14       84.76      182.34    132.04 o 
   9   7  14      296.60      486.49    141.05 o 
   0   8  14     9611.53     9288.43    247.47 o 
   1   8  14    15140.05    14048.59    364.08 o 
   2   8  14     3860.54     3977.98    236.57 o 
   3   8  14    18498.56    18065.52    382.43 o 
   4   8  14     1687.68     1750.09    129.82 o 
   5   8  14     8864.22     9024.23    134.14 o 
   6   8  14     6703.80     6913.57    264.16 o 
   7   8  14     3800.00     3882.51    170.46 o 
   8   8  14     6739.52     6624.34    301.11 o 
   9   8  14     3144.99     2991.65    160.33 o 
   1   9  14      623.90      688.20    158.60 o 
   2   9  14     4452.08     4155.51    240.93 o 
   3   9  14     1531.20     1721.00    168.06 o 
   4   9  14      851.97     1009.04    128.82 o 
   5   9  14        7.13       26.97    129.80 o 
   6   9  14     7635.07     7587.40    235.07 o 
   7   9  14      740.86      829.30    137.49 o 
   8   9  14      368.68      347.10    148.87 o 
   9   9  14        8.09      -42.73    156.78 o 
   0  10  14     1699.26     1984.33    243.71 o 
   1  10  14     3405.55     3338.18    420.44 o 
   2  10  14       82.61      156.32    162.51 o 
   3  10  14     1199.74     1032.04    144.35 o 
   4  10  14     3817.50     3601.58    132.02 o 
   5  10  14     4062.76     4054.46    111.83 o 
   6  10  14       26.83       53.53    139.89 o 
   7  10  14       19.50      107.79    146.57 o 
   8  10  14     2147.96     2435.47    149.31 o 
   1  11  14     4035.58     3928.30    169.17 o 
   2  11  14      416.33      631.56    153.39 o 
   3  11  14     7235.13     7153.29    302.20 o 
   4  11  14      969.93      946.74    159.22 o 
   5  11  14     6363.73     6257.35    147.94 o 
   6  11  14     1467.04     1601.05    129.92 o 
   7  11  14     3883.45     3719.22    156.81 o 
   8  11  14        3.73      146.47    160.56 o 
   0  12  14    17303.37    16878.23    281.35 o 
   1  12  14      969.05     1045.52    266.10 o 
   2  12  14     2973.88     2774.52    135.30 o 
   3  12  14      157.69      309.54    142.91 o 
   4  12  14      116.40      311.09    169.68 o 
   5  12  14      965.47     1128.07    129.42 o 
   6  12  14     1026.10     1103.87    160.75 o 
   7  12  14        6.68       26.43    153.70 o 
   1  13  14       80.47      424.95    164.39 o 
   2  13  14     2269.41     1980.75    154.85 o 
   3  13  14      281.20      132.99    129.52 o 
   4  13  14      231.21      415.93    178.36 o 
   5  13  14      554.62      535.54    177.24 o 
   6  13  14     2002.35     1973.47    147.40 o 
   7  13  14        0.91      -59.38    170.24 o 
   0  14  14    12390.79    12269.39    274.02 o 
   1  14  14      990.02     1077.88    180.13 o 
   2  14  14     2683.81     2606.32    144.06 o 
   3  14  14     1170.99     1145.31    151.13 o 
   4  14  14      821.97      890.83    186.24 o 
   5  14  14      519.25      435.22    222.86 o 
   6  14  14     3964.10     3912.29    209.56 o 
   1  15  14       48.32      237.26    154.17 o 
   2  15  14      156.27      261.29    160.38 o 
   3  15  14      291.87      614.22    161.75 o 
   4  15  14      264.64      450.65    167.59 o 
   5  15  14      396.12      463.48    199.32 o 
   0  16  14     1011.79      956.87    214.12 o 
   1  16  14     1992.29     1886.37    203.17 o 
   2  16  14       90.24      267.53    169.43 o 
   3  16  14     3183.74     3351.88    186.03 o 
   4  16  14       40.91      119.16    189.66 o 
   1  17  14       44.04      119.43    204.08 o 
   2  17  14     1629.99     1865.16    201.61 o 
   3  17  14       44.27      164.95    193.95 o 
   1   1  15      647.35      697.93    141.14 o 
   2   1  15    26300.83    25094.40   1251.18 o 
   3   1  15        4.82      100.05    129.31 o 
   4   1  15      707.56      700.54    115.87 o 
   5   1  15      195.40      418.40    104.92 o 
   6   1  15    11774.26    12225.36    177.33 o 
   7   1  15      196.30      270.06    104.52 o 
   8   1  15       61.02      106.57    120.41 o 
   9   1  15        0.49       58.99    168.87 o 
  10   1  15     3279.29     3158.38    157.33 o 
   0   2  15     6754.99     6878.89    357.83 o 
   1   2  15     1102.17     1187.20    145.74 o 
   2   2  15     5355.62     5205.33    217.61 o 
   3   2  15    11835.52    11582.48    138.45 o 
   4   2  15    12645.32    12896.09    309.81 o 
   5   2  15    14058.93    13940.54    568.34 o 
   6   2  15      904.62     1133.58    109.64 o 
   7   2  15     1852.27     1687.08    126.99 o 
   8   2  15       54.10      180.78    154.79 o 
   9   2  15      439.87      416.85    136.39 o 
  10   2  15     2140.29     2098.92    173.25 o 
   1   3  15     4955.80     4484.96    149.61 o 
   2   3  15     1958.93     2006.27    133.85 o 
   3   3  15     1993.02     2139.46    134.58 o 
   4   3  15      282.66      186.75    116.50 o 
   5   3  15     1529.68     1541.69    125.26 o 
   6   3  15      913.73      827.55    122.78 o 
   7   3  15     1354.94     1310.45    135.67 o 
   8   3  15      748.91      846.56    138.15 o 
   9   3  15      219.76      201.26    147.53 o 
  10   3  15      107.83      298.01    162.75 o 
   0   4  15    23085.60    20984.80    243.31 o 
   1   4  15    20261.79    19649.00    365.07 o 
   2   4  15     7807.33     7636.73    249.94 o 
   3   4  15     1581.14     1594.08    110.29 o 
   4   4  15    72141.09    72211.13   1058.23 o 
   5   4  15       31.60       96.96    125.40 o 
   6   4  15     1895.58     1875.91    126.53 o 
   7   4  15     6183.74     6208.23    128.75 o 
   8   4  15     6495.17     6416.15    137.97 o 
   9   4  15     5208.33     5172.84    179.32 o 
  10   4  15      731.20      905.64    147.21 o 
   1   5  15     3702.08     3523.71    158.66 o 
   2   5  15        5.23      -18.45    162.26 o 
   3   5  15     2362.43     2312.27    117.43 o 
   4   5  15      465.58      430.81    120.48 o 
   5   5  15     1942.08     1942.44    124.68 o 
   6   5  15      740.41      728.93    109.12 o 
   7   5  15     1832.70     2022.46    135.89 o 
   8   5  15     1328.91     1368.90    136.71 o 
   9   5  15      230.27      269.40    122.92 o 
   0   6  15       29.14      266.89    157.32 o 
   1   6  15      676.62      785.94    148.72 o 
   2   6  15     1493.13     1605.08    207.24 o 
   3   6  15     8487.61     8180.25    146.78 o 
   4   6  15      183.75      318.17    124.02 o 
   5   6  15     9535.71     9613.91    161.77 o 
   6   6  15       93.60       25.02    125.80 o 
   7   6  15      128.83      193.37    112.66 o 
   8   6  15      494.16      639.21    146.86 o 
   9   6  15      832.38      689.58    139.42 o 
   1   7  15      424.51      645.70    234.49 o 
   2   7  15    30879.58    30916.58    314.84 o 
   3   7  15      722.79      664.79    116.29 o 
   4   7  15      198.63      226.40    112.76 o 
   5   7  15      177.32      280.50    113.07 o 
   6   7  15    10168.54    10310.52    138.30 o 
   7   7  15      470.52      544.83    141.03 o 
   8   7  15      144.11       64.74    142.78 o 
   9   7  15        2.31       56.70    158.67 o 
   0   8  15     1268.07     1418.26    232.61 o 
   1   8  15      504.34      519.54    160.48 o 
   2   8  15      207.61      150.78    166.24 o 
   3   8  15     4742.67     5036.94    151.62 o 
   4   8  15     1065.52     1199.61    114.30 o 
   5   8  15     3952.58     3979.22    139.06 o 
   6   8  15      573.62      629.17    137.24 o 
   7   8  15        1.58      -54.80    142.02 o 
   8   8  15       63.40      206.06    147.11 o 
   9   8  15       24.67      190.48    143.90 o 
   1   9  15        4.09       97.06    134.05 o 
   2   9  15     7024.83     6828.57    236.18 o 
   3   9  15        7.46        8.04    169.18 o 
   4   9  15        3.21      151.65    129.84 o 
   5   9  15        0.92      -11.33    144.31 o 
   6   9  15     1478.41     1492.10    140.50 o 
   7   9  15      439.88      413.32    147.78 o 
   8   9  15     1355.01     1178.43    145.01 o 
   0  10  15     1496.79     1489.79    169.41 o 
   1  10  15     4367.20     4252.17    171.39 o 
   2  10  15     4339.33     4239.06    253.42 o 
   3  10  15     3536.49     3291.85    158.28 o 
   4  10  15    10583.09    10461.10    167.96 o 
   5  10  15     3408.68     3431.12    136.77 o 
   6  10  15      795.91      920.57    143.02 o 
   7  10  15     1522.56     1531.77    139.45 o 
   8  10  15       53.72      177.82    147.82 o 
   1  11  15      665.79      801.59    140.89 o 
   2  11  15     3021.79     2783.67    146.54 o 
   3  11  15      209.86      147.87    156.99 o 
   4  11  15      320.36      397.41    166.86 o 
   5  11  15       64.76       59.35    145.44 o 
   6  11  15      961.96     1092.09    145.44 o 
   7  11  15       27.22      175.11    164.26 o 
   8  11  15       23.05       76.97    155.49 o 
   0  12  15    13451.54    13081.35    265.50 o 
   1  12  15     6861.72     6586.33    206.06 o 
   2  12  15     1788.24     1804.88    146.31 o 
   3  12  15     1397.31     1478.48    163.18 o 
   4  12  15    14111.65    14088.73    389.34 o 
   5  12  15      109.31      180.89    178.61 o 
   6  12  15      275.43      302.14    154.95 o 
   7  12  15     1949.42     1814.41    153.92 o 
   1  13  15     1336.44     1220.94    179.73 o 
   2  13  15       24.95     -118.77    130.78 o 
   3  13  15      535.01      410.68    137.82 o 
   4  13  15       27.00      140.58    190.76 o 
   5  13  15      415.54      421.90    194.58 o 
   6  13  15        0.49      142.68    146.66 o 
   0  14  15      408.27      244.50    262.33 o 
   1  14  15     2138.21     2463.94    158.92 o 
   2  14  15        4.25      122.59    237.86 o 
   3  14  15      570.79      701.54    142.57 o 
   4  14  15     1507.47     1331.05    195.52 o 
   5  14  15     1043.68     1059.08    241.33 o 
   6  14  15     1112.63      996.62    215.63 o 
   1  15  15      270.29      542.22    199.71 o 
   2  15  15    10632.66    10788.71    486.52 o 
   3  15  15      296.13      204.08    155.24 o 
   4  15  15        2.04      357.80    142.93 o 
   5  15  15      433.12      550.17    215.95 o 
   0  16  15       90.90        9.71    314.64 o 
   1  16  15       24.27      223.47    215.97 o 
   2  16  15     1262.94      975.06    226.54 o 
   3  16  15     3434.37     3628.65    180.85 o 
   4  16  15     1414.87     1398.64    194.06 o 
   1  17  15      327.59      438.45    173.87 o 
   2  17  15       34.52      113.77    247.98 o 
   2   0  16      165.06      193.38    218.15 o 
   3   0  16      745.09      762.78    170.21 o 
   4   0  16    52871.91    52120.62   2002.26 o 
   5   0  16      620.81      709.37    165.76 o 
   6   0  16      391.87      627.03    180.91 o 
   7   0  16    23008.78    22398.50    310.68 o 
   8   0  16     6272.45     5812.62    456.01 o 
   9   0  16     8089.77     7192.23    486.42 o 
  10   0  16      223.88      215.03    237.53 o 
   1   1  16      208.63      292.69    137.80 o 
   2   1  16     4624.88     4772.26    226.23 o 
   3   1  16       16.19      129.12    130.38 o 
   4   1  16       50.18       43.27    116.32 o 
   5   1  16        2.17      171.24    118.19 o 
   6   1  16     2311.17     2234.53    128.75 o 
   7   1  16      376.42      445.86    130.64 o 
   8   1  16     1475.55     1237.27    137.32 o 
   9   1  16       38.74      -88.29    138.23 o 
  10   1  16      308.84      574.23    167.90 o 
   0   2  16     8349.30     8670.24    335.84 o 
   1   2  16    14908.17    14321.67    393.52 o 
   2   2  16      383.43      365.47    139.56 o 
   3   2  16     2342.64     2103.28    118.20 o 
   4   2  16      688.90      559.59    137.94 o 
   5   2  16     1272.98     1395.07    123.83 o 
   6   2  16      453.12      603.26    125.28 o 
   7   2  16     3412.16     3396.54    121.53 o 
   8   2  16      758.96      760.26    173.45 o 
   9   2  16      373.06      399.92    151.36 o 
  10   2  16      602.77      639.04    154.64 o 
   1   3  16    12112.25    11722.32    388.88 o 
   2   3  16    18073.26    17713.91    796.24 o 
   3   3  16     9846.66     9513.72    412.79 o 
   4   3  16      746.87      649.27    113.54 o 
   5   3  16     8113.56     8203.16    266.25 o 
   6   3  16     6809.42     6954.81    275.43 o 
   7   3  16     3981.19     4027.62    134.93 o 
   8   3  16      251.38      135.57    138.86 o 
   9   3  16      342.69      256.68    159.65 o 
   0   4  16     1178.60     1305.72    203.49 o 
   1   4  16     4460.64     4113.96    157.82 o 
   2   4  16       50.03      170.51    176.84 o 
   3   4  16      898.59      799.95    130.18 o 
   4   4  16       62.16       63.20    114.48 o 
   5   4  16      282.09      268.88    126.63 o 
   6   4  16        3.51      121.58    128.05 o 
   7   4  16     1465.93     1622.71    125.64 o 
   8   4  16      339.54      286.73    133.51 o 
   9   4  16      566.30      647.71    178.62 o 
   1   5  16     3296.44     3075.47    405.49 o 
   2   5  16     4066.79     4377.78    167.91 o 
   3   5  16     5763.77     5733.97    139.94 o 
   4   5  16      166.54      230.89    118.36 o 
   5   5  16     1716.91     1630.11    105.04 o 
   6   5  16     2655.60     2672.49    128.85 o 
   7   5  16      970.99      989.16    165.75 o 
   8   5  16      645.28      653.49    141.37 o 
   9   5  16      464.55      661.24    156.76 o 
   0   6  16        3.28      191.20    207.45 o 
   1   6  16    24923.13    23544.80   1087.37 o 
   2   6  16      733.39      555.38    240.93 o 
   3   6  16     5729.49     5453.27    129.16 o 
   4   6  16      629.87      706.80    111.49 o 
   5   6  16     3294.19     3253.51    123.45 o 
   6   6  16      226.04      216.11    133.69 o 
   7   6  16     7077.24     6799.29    144.93 o 
   8   6  16       29.95      181.33    134.17 o 
   9   6  16     2856.71     2865.61    149.71 o 
   1   7  16     1702.01     1777.64    156.14 o 
   2   7  16     4301.31     4222.08    181.69 o 
   3   7  16       62.58      237.86    161.92 o 
   4   7  16      382.47      408.81    116.28 o 
   5   7  16      187.18      292.63    130.63 o 
   6   7  16      371.78      451.05    122.27 o 
   7   7  16      471.50      578.75    133.20 o 
   8   7  16       32.48       93.78    152.02 o 
   9   7  16      233.71      266.86    136.97 o 
   0   8  16    14386.63    13337.34    252.03 o 
   1   8  16    39385.71    37820.87    838.22 o 
   2   8  16      511.72      473.35    234.79 o 
   3   8  16      268.41      589.85    190.87 o 
   4   8  16    17601.63    17186.50    218.38 o 
   5   8  16       15.19      -11.17    115.19 o 
   6   8  16      128.40       92.78    147.83 o 
   7   8  16    11305.39    11425.99    238.78 o 
   8   8  16     5296.64     5267.01    210.57 o 
   1   9  16       10.64      -36.58    162.68 o 
   2   9  16     2691.81     2392.61    123.61 o 
   3   9  16        8.26      100.08    195.27 o 
   4   9  16      238.87      154.89    125.55 o 
   5   9  16      191.83      414.20    134.78 o 
   6   9  16     1555.96     1555.07    128.38 o 
   7   9  16        1.64      -28.37    138.63 o 
   8   9  16      478.63      488.98    146.86 o 
   0  10  16     4467.59     4399.22    244.30 o 
   1  10  16     1468.91     1497.30    123.69 o 
   2  10  16      328.70      492.56    167.93 o 
   3  10  16      181.13      232.81    249.06 o 
   4  10  16     1339.35     1646.34    171.48 o 
   5  10  16      412.27      700.00    144.18 o 
   6  10  16      169.78      308.41    134.86 o 
   7  10  16      102.82      260.86    148.93 o 
   8  10  16     1025.45      798.30    168.16 o 
   1  11  16     5927.13     5626.85    284.13 o 
   2  11  16    13397.84    12959.19    405.58 o 
   3  11  16     6570.96     7334.61    254.61 o 
   4  11  16      133.38      288.61    173.86 o 
   5  11  16     3117.54     3061.28    151.72 o 
   6  11  16     6793.11     6952.79    166.86 o 
   7  11  16     3151.63     3297.58    164.56 o 
   0  12  16     2736.45     2565.27    237.76 o 
   1  12  16     5933.81     5724.09    180.56 o 
   2  12  16     1283.44     1157.05    143.77 o 
   3  12  16      444.25      427.41    214.78 o 
   4  12  16      360.51      556.30    196.77 o 
   5  12  16      764.61      781.79    168.47 o 
   6  12  16       12.07      -85.21    157.40 o 
   7  12  16     1636.51     1770.06    174.83 o 
   1  13  16      318.79      284.59    277.39 o 
   2  13  16        5.21     -172.50    172.50 o 
   3  13  16      819.89      804.21    180.19 o 
   4  13  16      610.28      564.71    210.53 o 
   5  13  16      106.41      -30.57    242.13 o 
   6  13  16       17.78      102.66    200.57 o 
   0  14  16     1002.06     1044.38    248.26 o 
   1  14  16     7551.18     7548.28    302.26 o 
   2  14  16     1140.54     1411.05    164.72 o 
   3  14  16      135.36     -159.20    159.20 o 
   4  14  16     2743.82     2762.54    180.41 o 
   5  14  16      927.60     1179.03    222.09 o 
   1  15  16      641.24      561.39    240.54 o 
   2  15  16      266.07      369.37    195.75 o 
   3  15  16      209.78      298.05    455.91 o 
   4  15  16      102.88      116.59    181.84 o 
   5  15  16      238.82      547.54    261.81 o 
   0  16  16     3086.45     2858.11    292.05 o 
   1  16  16     3988.54     4354.92    214.28 o 
   2  16  16        3.35      391.90    217.50 o 
   3  16  16      201.73      185.73    217.36 o 
   1  17  16       12.28      422.95    306.62 o 
   1   1  17    15123.79    14436.20    349.71 o 
   2   1  17     2033.83     2066.70    166.38 o 
   3   1  17     8698.33     8594.53    232.57 o 
   4   1  17      379.98      361.72    106.79 o 
   5   1  17     5362.47     5320.57    127.60 o 
   6   1  17        3.49       31.03    148.02 o 
   7   1  17     2658.94     2634.44    125.01 o 
   8   1  17        1.01       58.81    154.56 o 
   9   1  17     3890.42     3661.84    163.78 o 
   0   2  17     1726.62     1829.06    181.04 o 
   1   2  17     3036.84     2948.07    122.58 o 
   2   2  17     8343.54     8605.82    205.35 o 
   3   2  17     6034.55     5913.18    118.95 o 
   4   2  17     4682.79     5035.08    144.22 o 
   5   2  17      281.39      410.13    139.20 o 
   6   2  17     2865.64     2822.77    128.16 o 
   7   2  17        1.66       35.81    130.87 o 
   8   2  17      450.74      571.45    155.21 o 
   9   2  17      103.01      242.80    156.52 o 
   1   3  17      689.15      757.66    129.94 o 
   2   3  17     1303.75     1351.87    185.11 o 
   3   3  17     7719.38     7321.72    241.12 o 
   4   3  17      210.36      246.21    111.85 o 
   5   3  17      341.46      374.84    130.10 o 
   6   3  17       22.45       83.81    125.44 o 
   7   3  17     2012.25     2131.88    123.68 o 
   8   3  17       86.57      149.97    132.81 o 
   9   3  17       47.28      177.70    171.15 o 
   0   4  17     9918.07     9865.99    258.96 o 
   1   4  17     8589.10     8284.91    232.31 o 
   2   4  17    16592.45    16508.04    436.30 o 
   3   4  17    54218.36    52574.11   1582.66 o 
   4   4  17     9288.04     9193.50    152.12 o 
   5   4  17    22072.76    22508.52    449.32 o 
   6   4  17     5182.87     5280.95    133.45 o 
   7   4  17     2532.12     2441.63    123.25 o 
   8   4  17      567.88      819.19    135.28 o 
   9   4  17     2720.12     2656.04    161.89 o 
   1   5  17     2406.43     2272.48    141.43 o 
   2   5  17      148.44       38.08    212.86 o 
   3   5  17     3042.84     2935.64    134.95 o 
   4   5  17      374.36      413.42    114.30 o 
   5   5  17      119.15      174.56    101.37 o 
   6   5  17     1083.41     1043.78    126.30 o 
   7   5  17     2559.15     2501.66    138.43 o 
   8   5  17      652.94      748.86    201.51 o 
   9   5  17      299.42      383.59    158.54 o 
   0   6  17      932.10      832.17    240.14 o 
   1   6  17     3558.78     3400.29    179.28 o 
   2   6  17     4034.03     4161.26    255.60 o 
   3   6  17      575.19      607.70    164.89 o 
   4   6  17     1426.31     1418.71    120.63 o 
   5   6  17      220.95      279.06    117.70 o 
   6   6  17      171.42      406.88    136.85 o 
   7   6  17       92.03      167.33    135.61 o 
   8   6  17      211.29      247.17    152.56 o 
   9   6  17      853.82      846.64    161.21 o 
   1   7  17    21041.85    19608.88    178.69 o 
   2   7  17      315.36      673.86    236.77 o 
   3   7  17    17822.91    18315.73    495.55 o 
   4   7  17      158.21      -20.20    118.35 o 
   5   7  17     9814.04     9550.73    147.32 o 
   6   7  17       73.94       69.38    132.65 o 
   7   7  17     5261.27     4944.64    129.29 o 
   8   7  17       99.40      157.14    136.55 o 
   9   7  17     3699.22     3718.28    171.98 o 
   0   8  17     1008.32     1057.65    165.05 o 
   1   8  17     2815.44     2838.25    141.58 o 
   2   8  17      871.96      932.42    313.85 o 
   3   8  17     1903.60     2320.25    290.86 o 
   4   8  17     2745.32     2894.94    117.61 o 
   5   8  17      412.59      437.87    140.47 o 
   6   8  17     1058.29     1201.18    129.85 o 
   7   8  17        8.38      305.44    149.37 o 
   8   8  17      265.62      123.74    142.12 o 
   1   9  17     1589.93     1647.87    170.04 o 
   2   9  17      141.21      164.08    135.47 o 
   3   9  17       18.85       84.21    186.25 o 
   4   9  17       22.86       26.37    151.61 o 
   5   9  17     1670.27     1934.24    141.96 o 
   6   9  17      282.21      318.06    132.07 o 
   7   9  17      200.64      293.14    144.72 o 
   8   9  17        1.32     -157.08    163.82 o 
   0  10  17     9654.06     9746.12    280.56 o 
   1  10  17      287.59      -13.80    173.79 o 
   2  10  17     6794.05     6765.98    348.72 o 
   3  10  17     4949.01     5359.39    267.09 o 
   4  10  17     5509.46     5356.38    207.27 o 
   5  10  17     5008.49     4876.13    131.76 o 
   6  10  17     1472.68     1592.45    147.07 o 
   7  10  17      218.05      228.49    145.27 o 
   8  10  17      923.45     1348.12    304.14 o 
   1  11  17      101.24      211.29    182.38 o 
   2  11  17      527.09      588.43    167.38 o 
   3  11  17     2242.99     2306.19    155.14 o 
   4  11  17      176.22      134.31    183.72 o 
   5  11  17      140.10      197.40    194.43 o 
   6  11  17       69.30       10.91    161.84 o 
   7  11  17      317.64      418.61    165.84 o 
   0  12  17      268.87      198.14    248.26 o 
   1  12  17     4147.14     4426.04    388.84 o 
   2  12  17     1724.38     1587.95    197.64 o 
   3  12  17     9869.11     8788.05    372.00 o 
   4  12  17     3150.04     3026.21    222.58 o 
   5  12  17     5599.40     5964.08    210.11 o 
   6  12  17      247.80      479.26    152.50 o 
   1  13  17       97.85      194.19    155.74 o 
   2  13  17       27.03     -192.44    192.44 o 
   3  13  17      144.69      190.49    178.44 o 
   4  13  17        0.12       15.85    277.39 o 
   5  13  17        5.79      248.93    247.76 o 
   6  13  17      386.60      446.38    207.75 o 
   0  14  17       56.06     -198.33    253.61 o 
   1  14  17      531.46      527.53    197.82 o 
   2  14  17       50.66       78.74    190.99 o 
   3  14  17      528.36      348.92    272.24 o 
   4  14  17      773.11      727.97    186.81 o 
   5  14  17     1214.73     1196.29    228.74 o 
   1  15  17     5563.84     5664.59    213.40 o 
   2  15  17        8.42      215.60    158.11 o 
   3  15  17     6509.80     6176.61    510.70 o 
   4  15  17       17.59      -46.21    228.33 o 
   0  16  17     1241.45     1220.32    324.94 o 
   1  16  17      788.21     1132.26    273.33 o 
   2  16  17     1235.37     1137.70    241.13 o 
   3  16  17       88.50      459.56    243.41 o 
   1   0  18     4293.09     4533.36    256.98 o 
   3   0  18     6174.96     5578.13    253.02 o 
   4   0  18     7121.52     7301.37    300.18 o 
   5   0  18     1812.46     1862.98    189.48 o 
   6   0  18     5050.98     5243.56    193.10 o 
   7   0  18      227.54      -94.71    282.34 o 
   8   0  18    24302.36    22256.70   1213.98 o 
   9   0  18       97.17      195.40    217.34 o 
   1   1  18      287.06      443.03    268.67 o 
   2   1  18    10405.72    10920.68    222.21 o 
   3   1  18      115.78       99.29    133.24 o 
   4   1  18     1079.33     1150.72    139.16 o 
   5   1  18       16.54      128.58    121.24 o 
   6   1  18     1053.77     1172.71    147.82 o 
   7   1  18      140.71      -37.20    134.43 o 
   8   1  18      210.62      366.95    160.88 o 
   9   1  18      176.90      330.75    145.69 o 
   0   2  18      715.93      689.98    170.07 o 
   1   2  18      123.51      204.17    123.42 o 
   2   2  18     3370.44     3554.31    196.65 o 
   3   2  18     2102.79     2026.30    127.51 o 
   4   2  18     2899.91     2916.28    150.40 o 
   5   2  18        9.75       29.57    141.13 o 
   6   2  18     6309.37     6293.99    300.74 o 
   7   2  18       57.74       67.83    121.72 o 
   8   2  18     1569.81     1670.92    169.44 o 
   9   2  18       28.10     -121.99    152.29 o 
   1   3  18     6705.78     6600.94    152.28 o 
   2   3  18    21916.78    21700.11    599.66 o 
   3   3  18     3166.52     2825.04    165.37 o 
   4   3  18       74.04      104.90    122.48 o 
   5   3  18     1209.85     1336.72    129.87 o 
   6   3  18    18151.40    18020.66    437.44 o 
   7   3  18      682.78      816.64    122.84 o 
   8   3  18        4.99       35.88    130.90 o 
   9   3  18     1465.80     1567.01    180.57 o 
   0   4  18      364.93      265.90    224.49 o 
   1   4  18        4.16      -52.32    135.40 o 
   2   4  18      999.29      819.13    197.23 o 
   3   4  18      231.68      224.05    116.33 o 
   4   4  18      712.41      681.20    115.24 o 
   5   4  18       84.32       31.29    128.62 o 
   6   4  18      354.19      361.15    120.45 o 
   7   4  18       19.46      103.33    132.13 o 
   8   4  18      158.29      135.93    147.72 o 
   9   4  18      184.26      266.07    184.29 o 
   1   5  18     2139.69     2032.29    168.79 o 
   2   5  18     7155.46     7540.44    210.23 o 
   3   5  18       28.21      112.44    165.96 o 
   4   5  18        5.00       54.23    111.28 o 
   5   5  18      267.97      319.46    115.96 o 
   6   5  18     6998.62     7255.66    214.49 o 
   7   5  18       38.84      268.70    140.06 o 
   8   5  18      249.96      382.86    150.66 o 
   9   5  18      361.89      679.97    144.47 o 
   0   6  18    15966.17    15463.54    285.91 o 
   1   6  18       45.88      -95.89    135.08 o 
   2   6  18     4238.21     4666.70    236.77 o 
   3   6  18     4823.27     4957.05    184.78 o 
   4   6  18     1382.99     1413.81    119.28 o 
   5   6  18     2332.77     2398.72    179.34 o 
   6   6  18     4878.35     4881.39    146.68 o 
   7   6  18      360.77      251.32    147.23 o 
   8   6  18     5555.62     5536.87    159.16 o 
   9   6  18      256.60      380.34    197.99 o 
   1   7  18       97.68      205.97    159.23 o 
   2   7  18     4281.53     4222.47    316.62 o 
   3   7  18      263.13      322.98    161.96 o 
   4   7  18       98.83      103.50    142.97 o 
   5   7  18        0.57       35.03    140.98 o 
   6   7  18     2223.49     2470.90    149.16 o 
   7   7  18       94.99      406.18    136.96 o 
   8   7  18      947.20     1127.35    158.78 o 
   0   8  18    49793.24    46777.38    301.56 o 
   1   8  18       10.89      110.51    275.41 o 
   2   8  18     7465.37     6841.87    662.07 o 
   3   8  18     5651.23     5571.39    206.66 o 
   4   8  18     6830.23     6990.19    193.64 o 
   5   8  18     3388.05     3472.82    212.80 o 
   6   8  18     2819.64     3036.56    158.12 o 
   7   8  18      273.50      391.61    137.60 o 
   8   8  18    13282.00    13573.83    268.03 o 
   1   9  18      163.16      100.08    168.91 o 
   2   9  18      754.83      909.25    173.40 o 
   3   9  18       57.72      -37.25    274.02 o 
   4   9  18      907.26     1090.26    196.31 o 
   5   9  18      206.30      209.66    136.07 o 
   6   9  18      488.80      568.56    146.04 o 
   7   9  18        4.45     -133.08    133.08 o 
   8   9  18       47.25       93.33    150.87 o 
   0  10  18     6524.04     6501.64    270.46 o 
   1  10  18       43.65      330.86    164.13 o 
   2  10  18      170.96      551.22    148.43 o 
   3  10  18      136.56      412.52    190.61 o 
   4  10  18     1219.17     1605.73    248.36 o 
   5  10  18      104.97      134.82    167.20 o 
   6  10  18      489.38      677.72    144.58 o 
   7  10  18       39.47      148.93    153.09 o 
   1  11  18     3074.52     2992.50    159.42 o 
   2  11  18    17386.84    16657.12    461.26 o 
   3  11  18     2574.20     2298.60    159.29 o 
   4  11  18        6.42     -164.06    261.34 o 
   5  11  18     1721.96     1526.86    211.99 o 
   6  11  18     6791.69     7253.79    232.19 o 
   7  11  18      524.20      696.68    173.18 o 
   0  12  18     1928.35     2344.74    250.25 o 
   1  12  18      173.22       36.77    190.68 o 
   2  12  18     1188.80     1158.94    162.04 o 
   3  12  18       85.01       -8.21    143.81 o 
   4  12  18     2777.34     2631.25    225.08 o 
   5  12  18      480.70      503.14    203.68 o 
   6  12  18     1661.68     1709.32    188.18 o 
   1  13  18       29.69      -54.51    161.06 o 
   2  13  18        7.09      188.19    168.28 o 
   3  13  18       64.09      128.35    169.55 o 
   4  13  18      495.29      158.36    184.75 o 
   5  13  18       32.29      -34.15    206.44 o 
   0  14  18    10914.15    11556.29    315.23 o 
   1  14  18      166.04      253.83    148.70 o 
   2  14  18     3208.49     3240.90    179.57 o 
   3  14  18     1035.73      898.63    227.15 o 
   4  14  18       56.24     -176.06    220.37 o 
   5  14  18     1529.36     1281.87    293.67 o 
   1  15  18       11.20      187.06    184.04 o 
   2  15  18      954.99     1111.81    332.97 o 
   3  15  18        6.07      -12.97    327.92 o 
   0  16  18     7815.75     8106.55    269.47 o 
   1  16  18        9.44     -157.45    248.76 o 
   2  16  18       35.73     -125.87    229.37 o 
   1   1  19     4845.27     5039.90    216.19 o 
   2   1  19    16625.11    17594.82    233.03 o 
   3   1  19     6214.53     5939.35    349.19 o 
   4   1  19       24.59      141.37    139.47 o 
   5   1  19      360.57      313.59    127.44 o 
   6   1  19     7568.64     7640.48    224.04 o 
   7   1  19       11.71      152.11    151.33 o 
   8   1  19      659.09      785.44    155.79 o 
   9   1  19     1234.69     1354.04    155.17 o 
   0   2  19     3550.56     3651.03    194.02 o 
   1   2  19     7625.42     7529.20    144.84 o 
   2   2  19     1417.48     1442.73    203.68 o 
   3   2  19     4802.43     4606.66    204.19 o 
   4   2  19     4659.61     4508.53    133.29 o 
   5   2  19      746.79      910.44    145.84 o 
   6   2  19       49.67      144.18    126.11 o 
   7   2  19     5309.75     4981.82    184.17 o 
   8   2  19        9.29      343.36    197.36 o 
   9   2  19     2608.66     2516.71    161.82 o 
   1   3  19     1120.50     1045.21    137.02 o 
   2   3  19     2261.67     2245.20    191.30 o 
   3   3  19     2636.33     2644.06    318.80 o 
   4   3  19        3.06      145.45    127.76 o 
   5   3  19     1260.25     1307.82    133.16 o 
   6   3  19      591.48      745.23    131.16 o 
   7   3  19     1314.52     1255.67    131.20 o 
   8   3  19      669.70      735.76    146.93 o 
   9   3  19       97.48       59.03    185.63 o 
   0   4  19    14300.29    13626.82    265.90 o 
   1   4  19     1153.53     1110.83    135.81 o 
   2   4  19       91.17      129.07    171.48 o 
   3   4  19    23490.66    23282.40   1296.66 o 
   4   4  19    21385.66    21154.09    679.38 o 
   5   4  19    22317.14    22057.79    464.32 o 
   6   4  19       65.85       99.59    132.14 o 
   7   4  19     1290.33     1218.99    155.12 o 
   8   4  19     3834.96     3842.47    154.73 o 
   9   4  19        7.48      180.09    186.05 o 
   1   5  19     2540.45     2550.22    165.15 o 
   2   5  19      639.74      450.76    233.60 o 
   3   5  19      135.80      155.25    199.14 o 
   4   5  19       89.50      225.81    117.39 o 
   5   5  19     1183.77     1183.43    121.78 o 
   6   5  19      156.33      187.54    135.77 o 
   7   5  19     1312.10     1349.29    138.56 o 
   8   5  19      242.04      299.45    154.58 o 
   0   6  19      571.40      811.76    241.92 o 
   1   6  19     6046.51     5921.01    329.80 o 
   2   6  19        6.77      -15.42    165.19 o 
   3   6  19       14.05      230.65    210.54 o 
   4   6  19      249.18      325.82    139.20 o 
   5   6  19      730.46      808.92    123.99 o 
   6   6  19      662.34      572.50    140.64 o 
   7   6  19     1802.74     1673.30    148.46 o 
   8   6  19        2.93     -155.53    155.53 o 
   1   7  19     4702.81     4596.07    354.96 o 
   2   7  19    18268.16    17193.16   1058.44 o 
   3   7  19     5657.40     5520.68    249.92 o 
   4   7  19       81.00      330.67    176.62 o 
   5   7  19       19.28       73.67    131.74 o 
   6   7  19     9362.55     8989.70    146.55 o 
   7   7  19      524.81      572.43    142.44 o 
   8   7  19        1.93      288.09    166.05 o 
   0   8  19      158.38      244.10    171.19 o 
   1   8  19     5661.77     5517.45    157.25 o 
   2   8  19      224.67      320.21    144.20 o 
   3   8  19     1295.83     1204.47    263.92 o 
   4   8  19      214.13      234.55    195.30 o 
   5   8  19      835.35      887.36    145.74 o 
   6   8  19        7.11       76.58    157.68 o 
   7   8  19      755.63      781.01    162.17 o 
   8   8  19       86.44      249.31    158.62 o 
   1   9  19     1845.66     1894.20    174.28 o 
   2   9  19     1916.29     1903.59    180.70 o 
   3   9  19        7.70       10.30    251.43 o 
   4   9  19      273.77      413.42    230.77 o 
   5   9  19      136.69      217.96    136.63 o 
   6   9  19     1425.53     1670.57    159.05 o 
   7   9  19        7.76       49.22    157.56 o 
   0  10  19     2874.60     2792.93    256.19 o 
   1  10  19     3433.32     3477.98    143.11 o 
   2  10  19      857.92      715.26    154.51 o 
   3  10  19     5485.51     5181.46    418.27 o 
   4  10  19     6119.13     6196.11    229.44 o 
   5  10  19     4770.75     4794.91    205.23 o 
   6  10  19       82.12      122.12    170.81 o 
   7  10  19     1760.02     2008.95    212.52 o 
   1  11  19      586.87      585.51    348.62 o 
   2  11  19      347.17      358.42    189.12 o 
   3  11  19     1545.54     1327.96    188.74 o 
   4  11  19        1.07      -13.87    298.19 o 
   5  11  19      681.56     1559.28    574.74 o 
   6  11  19        3.55      141.15    211.24 o 
   0  12  19     3366.98     3390.70    211.21 o 
   1  12  19      114.19      151.45    158.60 o 
   2  12  19      526.40      529.45    162.90 o 
   3  12  19     4297.15     4148.00    221.62 o 
   4  12  19     8460.11     8742.56    333.86 o 
   5  12  19     6668.41     6601.22    456.06 o 
   6  12  19        5.36      129.03    199.63 o 
   1  13  19      494.59      511.56    273.63 o 
   2  13  19      381.82      617.88    213.19 o 
   3  13  19       93.07     -156.67    276.90 o 
   4  13  19      231.10       46.00    230.54 o 
   5  13  19      358.65      497.12    251.43 o 
   0  14  19      260.16      473.15    223.89 o 
   1  14  19       73.29      336.50    247.47 o 
   2  14  19        0.25     -182.81    182.81 o 
   3  14  19     1532.80     1907.18    223.29 o 
   4  14  19      564.13      361.03    246.65 o 
   1  15  19     1707.39     1898.26    541.31 o 
   2  15  19     6828.94     6865.13    245.99 o 
   3  15  19     2066.14     2265.51    327.12 o 
   0  16  19      320.83      273.43    356.25 o 
   0   0  20     9409.74     9840.43    326.13 o 
   1   0  20    48330.80    51579.89   1816.51 o 
   4   0  20      459.28      570.63    185.80 o 
   5   0  20     1240.78     1332.61    201.70 o 
   6   0  20     1668.11     1517.53    188.13 o 
   7   0  20    19005.53    18470.06    341.19 o 
   8   0  20     2746.88     2722.47    220.06 o 
   9   0  20    11959.44    10533.92   1182.58 o 
   1   1  20      610.36      696.71    196.86 o 
   2   1  20     3827.68     3732.80    217.95 o 
   3   1  20     2112.86     2285.47    190.60 o 
   4   1  20       19.27        5.27    152.99 o 
   5   1  20       60.16       62.11    134.99 o 
   6   1  20      600.72      675.01    164.05 o 
   7   1  20      361.91      625.24    136.09 o 
   8   1  20       85.50      251.55    172.63 o 
   9   1  20        5.75      241.29    147.22 o 
   0   2  20     4636.31     4645.77    199.06 o 
   1   2  20      966.61      944.88    130.84 o 
   2   2  20      912.49      837.44    160.12 o 
   3   2  20     2616.20     2720.76    178.56 o 
   4   2  20    10441.64    10142.83    241.37 o 
   5   2  20     3874.31     3915.13    157.02 o 
   6   2  20     1382.97     1550.90    142.13 o 
   7   2  20     1599.72     1523.60    143.19 o 
   8   2  20      214.32      187.63    173.08 o 
   9   2  20       54.29      110.29    150.81 o 
   1   3  20     5892.00     6177.14    149.61 o 
   2   3  20      990.34      879.69    134.40 o 
   3   3  20     3113.91     3269.64    263.92 o 
   4   3  20      412.37      444.68    131.75 o 
   5   3  20    12491.17    12016.37    363.20 o 
   6   3  20        0.62        1.28    137.11 o 
   7   3  20     7864.74     7346.13    219.59 o 
   8   3  20       69.97       42.94    154.24 o 
   0   4  20       53.36       89.36    242.52 o 
   1   4  20       90.99      181.27    169.28 o 
   2   4  20      108.77       77.10    144.09 o 
   3   4  20     1121.94      846.20    163.59 o 
   4   4  20      328.79      316.28    134.46 o 
   5   4  20      732.14      705.55    125.78 o 
   6   4  20      281.59      229.64    138.69 o 
   7   4  20      471.16      653.17    154.99 o 
   8   4  20        3.36     -137.42    145.99 o 
   1   5  20     3496.17     3249.65    170.80 o 
   2   5  20     1517.03     1482.47    195.46 o 
   3   5  20     1032.13     1243.67    201.24 o 
   4   5  20       50.38      -56.08    119.15 o 
   5   5  20     3890.37     3958.71    145.79 o 
   6   5  20       18.27       88.23    127.44 o 
   7   5  20     1460.01     1435.95    138.24 o 
   8   5  20      103.40        7.99    157.47 o 
   0   6  20     1275.77     1278.57    227.46 o 
   1   6  20     6457.73     6534.83    272.54 o 
   2   6  20      841.33      972.66    174.13 o 
   3   6  20      441.51      586.31    208.30 o 
   4   6  20     7692.21     7843.49    230.08 o 
   5   6  20      677.55      879.74    126.40 o 
   6   6  20     1190.23     1244.68    130.41 o 
   7   6  20     5609.87     5795.13    319.83 o 
   8   6  20      189.08      144.62    162.55 o 
   1   7  20      125.97       51.61    170.43 o 
   2   7  20     2163.18     2011.66    174.25 o 
   3   7  20      924.93      594.61    246.28 o 
   4   7  20      132.96       26.74    158.91 o 
   5   7  20     1097.54     1127.54    147.97 o 
   6   7  20      381.59      427.24    131.43 o 
   7   7  20      917.94     1051.44    196.94 o 
   8   7  20        1.10      -37.10    154.36 o 
   0   8  20      637.93      843.47    238.95 o 
   1   8  20    20221.77    19521.73    747.67 o 
   2   8  20     1416.65     1730.21    178.04 o 
   3   8  20     2384.06     2487.40    207.25 o 
   4   8  20       59.11      159.42    217.57 o 
   5   8  20     1062.27     1195.33    160.64 o 
   6   8  20        9.39     -140.87    140.87 o 
   7   8  20     6951.55     7177.58    191.27 o 
   1   9  20      277.88      398.84    155.71 o 
   2   9  20     4053.22     4041.30    191.08 o 
   3   9  20      722.27      904.44    228.35 o 
   4   9  20        2.01      -71.33    206.26 o 
   5   9  20      303.98      294.00    210.19 o 
   6   9  20     1234.81     1400.91    149.17 o 
   7   9  20       17.94      -46.28    160.34 o 
   0  10  20     5281.93     5022.95    263.72 o 
   1  10  20     1157.78     1214.23    164.05 o 
   2  10  20       11.66      -24.67    189.22 o 
   3  10  20      284.00      377.06    251.24 o 
   4  10  20     2010.96     1837.52    301.17 o 
   5  10  20     1190.15     1169.77    227.90 o 
   6  10  20      163.36      327.12    175.17 o 
   7  10  20        0.06      178.26    284.26 o 
   1  11  20     5672.70     5951.86    157.26 o 
   2  11  20       13.95      314.21    223.99 o 
   3  11  20     5204.54     5230.17    208.22 o 
   4  11  20       77.45       17.24    220.92 o 
   5  11  20     5455.75     5059.80    246.28 o 
   6  11  20       12.57       99.91    213.26 o 
   0  12  20      115.38      168.42    267.09 o 
   1  12  20     1755.23     1638.33    201.22 o 
   2  12  20      374.33      320.30    175.20 o 
   3  12  20     3067.76     3127.09    333.76 o 
   4  12  20     2242.63     2312.33    203.63 o 
   5  12  20     2621.83     2808.18    333.86 o 
   1  13  20       75.17      105.40    306.32 o 
   2  13  20      546.79      372.61    182.88 o 
   3  13  20       21.07        5.01    183.93 o 
   4  13  20      139.64       92.04    236.56 o 
   0  14  20       90.70       93.72    298.00 o 
   1  14  20     7095.16     7238.25    230.87 o 
   2  14  20     1237.17     1279.61    250.44 o 
   3  14  20       21.34      528.39    227.38 o 
   1  15  20      193.25      202.93    175.69 o 
   2  15  20      960.01     1069.73    387.55 o 
   1   1  21     3700.91     3842.57    201.68 o 
   2   1  21     3492.97     3552.57    205.09 o 
   3   1  21     1967.95     1969.47    188.49 o 
   4   1  21        1.86      165.57    148.70 o 
   5   1  21     2072.81     2175.15    135.98 o 
   6   1  21     1324.69     1307.17    163.82 o 
   7   1  21      144.01       92.19    140.44 o 
   8   1  21       41.65      236.11    150.94 o 
   0   2  21    18109.42    19060.77    253.73 o 
   1   2  21     5602.18     5614.30    154.67 o 
   2   2  21     4355.03     4299.43    142.20 o 
   3   2  21      968.38      991.70    202.78 o 
   4   2  21      936.07      960.10    136.93 o 
   5   2  21     1576.43     1516.99    165.60 o 
   6   2  21     1551.12     1681.59    135.38 o 
   7   2  21     1918.13     2127.69    230.73 o 
   8   2  21     3283.85     2897.02    189.82 o 
   1   3  21      831.76      808.59    140.80 o 
   2   3  21     2061.55     2110.77    140.91 o 
   3   3  21      671.65     1051.71    270.65 o 
   4   3  21       89.06       74.93    132.17 o 
   5   3  21     1556.46     1524.73    124.36 o 
   6   3  21     2434.57     2435.90    142.80 o 
   7   3  21     1057.31      987.28    143.15 o 
   8   3  21      463.53      537.85    157.54 o 
   0   4  21     5169.14     5359.98    197.34 o 
   1   4  21     2398.31     2366.76    148.67 o 
   2   4  21     6701.15     6636.63    156.92 o 
   3   4  21     2304.82     2290.92    209.69 o 
   4   4  21    37570.88    36273.27   1256.87 o 
   5   4  21     1475.96     1490.58    146.07 o 
   6   4  21     4412.66     4297.64    155.23 o 
   7   4  21     2153.55     2111.88    158.90 o 
   8   4  21      541.85      717.96    154.79 o 
   1   5  21     2802.37     2677.31    132.75 o 
   2   5  21     2518.03     2664.47    337.23 o 
   3   5  21     3832.30     3889.42    222.09 o 
   4   5  21      360.03      367.18    145.66 o 
   5   5  21     1030.19     1239.11    139.74 o 
   6   5  21     2190.52     2090.27    161.26 o 
   7   5  21      120.26      253.18    155.56 o 
   8   5  21      360.80      678.20    151.97 o 
   0   6  21     8621.97     8429.71    213.79 o 
   1   6  21      575.42      555.23    172.19 o 
   2   6  21     1346.05     1419.46    328.31 o 
   3   6  21     2965.94     2961.59    219.78 o 
   4   6  21     2341.21     2434.28    159.27 o 
   5   6  21      389.88      234.24    138.89 o 
   6   6  21       11.25       17.52    138.70 o 
   7   6  21      514.07      633.54    155.47 o 
   8   6  21     1713.27     1872.78    173.69 o 
   1   7  21     2579.18     2568.53    176.29 o 
   2   7  21     7436.37     6839.86    345.05 o 
   3   7  21     1988.53     1847.42    279.17 o 
   4   7  21       16.58      -72.30    232.13 o 
   5   7  21     1769.71     1777.68    150.50 o 
   6   7  21     4047.51     3928.40    164.82 o 
   7   7  21      355.71      331.18    150.55 o 
   0   8  21     3908.27     3221.89    252.03 o 
   1   8  21       80.14       12.02    181.92 o 
   2   8  21     1043.65     1092.26    159.13 o 
   3   8  21       46.58      209.33    192.32 o 
   4   8  21      184.73      683.89    266.00 o 
   5   8  21      807.25     1263.09    303.78 o 
   6   8  21      272.23      214.52    155.52 o 
   7   8  21        3.25      207.44    159.12 o 
   1   9  21      852.86      922.30    183.73 o 
   2   9  21       66.57      480.61    177.54 o 
   3   9  21      443.55      612.57    260.75 o 
   4   9  21        7.78      -13.87    295.82 o 
   5   9  21     1095.96     1142.34    206.42 o 
   6   9  21       18.61      128.34    167.91 o 
   7   9  21      117.73      -21.66    177.79 o 
   0  10  21     2746.65     2475.71    265.30 o 
   1  10  21     2941.36     3159.51    169.21 o 
   2  10  21     5033.03     5053.98    269.47 o 
   3  10  21     3859.26     3728.57    294.93 o 
   4  10  21     4476.63     4814.71    283.73 o 
   5  10  21     1501.72     1736.78    207.38 o 
   6  10  21     2236.54     2265.45    219.70 o 
   1  11  21        7.80      131.31    167.75 o 
   2  11  21     1004.46     1119.63    180.11 o 
   3  11  21      159.30      543.26    224.19 o 
   4  11  21       52.84       66.68    215.25 o 
   5  11  21        3.07      495.14    291.85 o 
   6  11  21      809.15      639.10    205.31 o 
   0  12  21     1207.81      921.53    298.00 o 
   1  12  21      513.30      655.94    174.68 o 
   2  12  21     2022.94     2195.69    182.31 o 
   3  12  21      350.47      583.96    209.33 o 
   4  12  21     6588.55     6477.33    194.45 o 
   5  12  21       12.35     -163.26    239.94 o 
   1  13  21      778.42      776.73    331.48 o 
   2  13  21      963.23      673.40    228.22 o 
   3  13  21     1088.47      785.30    222.56 o 
   4  13  21        3.32     -119.43    188.79 o 
   0  14  21     1699.99     1887.25    346.54 o 
   1  14  21      652.27     1060.35    603.72 o 
   2  14  21        1.73       87.29    275.61 o 
   3  14  21      147.01      232.67    282.05 o 
   0   0  22    23291.70    25777.92    365.76 o 
   1   0  22    21652.63    22687.64    256.55 o 
   2   0  22     4374.78     4348.89    432.33 o 
   4   0  22     6605.70     5936.16    281.75 o 
   5   0  22      191.13      267.86    191.27 o 
   6   0  22     1040.84     1249.30    199.91 o 
   7   0  22     1682.18     1565.87    274.62 o 
   8   0  22     7050.71     5856.48    361.00 o 
   1   1  22     5630.81     5810.71    209.16 o 
   2   1  22     1146.84     1098.27    195.10 o 
   3   1  22     4850.27     5360.70    198.73 o 
   4   1  22      151.05       78.47    137.36 o 
   5   1  22     3524.34     3574.30    165.55 o 
   6   1  22     1403.19     1460.65    160.18 o 
   7   1  22     2686.36     2251.65    178.86 o 
   8   1  22       19.55      -49.53    160.58 o 
   0   2  22     2720.78     2922.07    216.84 o 
   1   2  22       31.63       95.74    144.54 o 
   2   2  22      487.93      511.48    136.38 o 
   3   2  22    10641.95    10307.95    312.76 o 
   4   2  22      140.37       51.99    151.40 o 
   5   2  22     6472.84     6048.46    144.78 o 
   6   2  22      894.96      981.19    141.02 o 
   7   2  22        7.29      119.44    151.24 o 
   8   2  22     1263.63     1457.20    181.79 o 
   1   3  22      746.85      919.99    155.46 o 
   2   3  22     8541.75     8833.74    271.47 o 
   3   3  22     1012.74      952.64    195.56 o 
   4   3  22      242.08      216.77    168.88 o 
   5   3  22       11.00       31.95    149.79 o 
   6   3  22     5182.59     5014.33    251.21 o 
   7   3  22      688.58      825.06    150.60 o 
   8   3  22       25.84       34.92    164.53 o 
   0   4  22      136.74       88.17    256.19 o 
   1   4  22      305.66      193.88    185.74 o 
   2   4  22      462.51      579.27    155.16 o 
   3   4  22     1344.92     1477.93    211.20 o 
   4   4  22       97.06      -55.41    168.13 o 
   5   4  22      977.62     1126.56    146.44 o 
   6   4  22      153.43      155.87    141.97 o 
   7   4  22        0.59      110.61    157.11 o 
   8   4  22      310.70      432.23    163.93 o 
   1   5  22      283.82      227.38    177.32 o 
   2   5  22     3090.88     3110.52    183.70 o 
   3   5  22      162.68      129.02    190.22 o 
   4   5  22       62.77       77.86    212.28 o 
   5   5  22       70.10      221.76    152.45 o 
   6   5  22     2677.80     2684.61    154.06 o 
   7   5  22       29.49      -20.84    165.94 o 
   0   6  22    19835.29    19908.92    306.52 o 
   1   6  22     1768.13     1479.70    172.74 o 
   2   6  22     3877.31     3770.92    160.84 o 
   3   6  22    10280.61    10369.46    294.63 o 
   4   6  22       30.43      -56.16    228.74 o 
   5   6  22     5268.55     5345.99    159.75 o 
   6   6  22     2111.22     2141.10    145.28 o 
   7   6  22       33.47      241.37    149.73 o 
   1   7  22     4082.35     4340.28    372.20 o 
   2   7  22       15.54       99.18    199.52 o 
   3   7  22      644.77      833.59    182.92 o 
   4   7  22      269.09      280.00    184.67 o 
   5   7  22      726.71      780.78    204.95 o 
   6   7  22      278.69      280.43    161.83 o 
   7   7  22      923.24      851.87    170.40 o 
   0   8  22    20001.95    20386.43    316.03 o 
   1   8  22     9102.23     9105.29    206.30 o 
   2   8  22     2414.41     2678.87    197.89 o 
   3   8  22      674.96      826.72    316.23 o 
   4   8  22      652.48     1239.94    262.73 o 
   5   8  22       83.62      204.00    205.88 o 
   6   8  22     1082.24     1267.40    179.37 o 
   7   8  22     1317.99     1328.60    167.12 o 
   1   9  22     2760.97     2393.35    194.50 o 
   2   9  22     1686.83     1814.09    167.42 o 
   3   9  22     3535.59     3630.57    201.51 o 
   4   9  22        1.45     -116.70    213.99 o 
   5   9  22      824.27     1044.74    256.43 o 
   6   9  22     1019.42      978.22    216.63 o 
   0  10  22      173.29      377.85    255.79 o 
   1  10  22     3153.13     3373.15    301.56 o 
   2  10  22      172.35      230.09    192.28 o 
   3  10  22     2841.96     2927.02    272.14 o 
   4  10  22       74.47      -88.84    173.92 o 
   5  10  22     2399.27     2715.65    326.92 o 
   6  10  22      120.37      101.03    235.16 o 
   1  11  22      188.50      275.17    388.35 o 
   2  11  22     5375.43     5339.07    353.28 o 
   3  11  22     1037.55     1154.30    170.96 o 
   4  11  22        5.75      288.85    205.39 o 
   5  11  22      101.81      408.56    329.30 o 
   0  12  22     1945.98     2582.90    304.93 o 
   1  12  22        4.66      149.00    192.36 o 
   2  12  22      306.38      386.80    161.47 o 
   3  12  22     2094.05     2116.74    220.15 o 
   4  12  22      295.68      184.91    232.41 o 
   1  13  22      465.42      474.53    206.69 o 
   2  13  22      287.60      140.84    227.28 o 
   3  13  22       32.24      -29.43    170.01 o 
   0  14  22    11340.09    11175.28    361.20 o 
   1  14  22      571.78      764.78    238.02 o 
   2  14  22      258.86      118.52    221.01 o 
   1   1  23     3365.44     3704.40    222.82 o 
   2   1  23     1287.66     1370.84    200.45 o 
   3   1  23      327.98      476.72    308.30 o 
   4   1  23      417.54      500.26    277.79 o 
   5   1  23     1079.96     1152.38    170.23 o 
   6   1  23      680.46      651.62    165.89 o 
   7   1  23      534.80      660.44    204.24 o 
   8   1  23     1380.16     1211.39    163.72 o 
   0   2  23    10102.90    10595.32    239.60 o 
   1   2  23     5506.93     5742.70    153.13 o 
   2   2  23      331.94      214.97    140.69 o 
   3   2  23     7151.09     7461.69    282.64 o 
   4   2  23     6919.34     7203.84    309.09 o 
   5   2  23     3039.26     2969.81    167.54 o 
   6   2  23       89.36       45.50    148.41 o 
   7   2  23      456.24      613.19    150.90 o 
   8   2  23     2497.98     2709.09    319.68 o 
   1   3  23      423.44      565.90    150.86 o 
   2   3  23     9885.34     9833.98    301.44 o 
   3   3  23      962.83     1081.21    181.80 o 
   4   3  23       63.00       89.96    192.67 o 
   5   3  23      141.54       64.16    141.69 o 
   6   3  23     3811.73     3630.04    162.61 o 
   7   3  23       57.22       63.88    196.50 o 
   0   4  23      623.79      454.52    249.65 o 
   1   4  23     1004.75     1053.76    188.76 o 
   2   4  23      165.94      294.39    158.08 o 
   3   4  23    17207.97    17122.46    384.05 o 
   4   4  23       15.86      116.01    211.32 o 
   5   4  23    10793.57    10318.39    381.52 o 
   6   4  23     1862.20     1809.30    149.71 o 
   7   4  23      901.78      830.27    161.08 o 
   1   5  23       37.44      136.64    192.70 o 
   2   5  23    14990.75    14842.56   1168.31 o 
   3   5  23      491.66      759.17    164.57 o 
   4   5  23      276.67      343.00    211.80 o 
   5   5  23       88.94      234.04    179.68 o 
   6   5  23     4512.37     4465.43    151.30 o 
   7   5  23      266.92      335.22    183.37 o 
   0   6  23     7851.69     7981.52    299.58 o 
   1   6  23     2651.05     2826.45    199.41 o 
   2   6  23     1053.76     1123.51    190.45 o 
   3   6  23      954.18      814.26    181.67 o 
   4   6  23     5763.36     5974.96    241.74 o 
   5   6  23        9.74       77.64    202.37 o 
   6   6  23       11.64      -23.99    146.18 o 
   7   6  23      529.96      482.87    158.96 o 
   1   7  23     2659.55     2744.29    194.91 o 
   2   7  23      173.87      383.67    177.66 o 
   3   7  23     3028.31     2813.47    211.61 o 
   4   7  23      100.26      143.45    301.76 o 
   5   7  23      671.54      801.72    196.01 o 
   6   7  23      153.72      143.48    174.60 o 
   7   7  23      172.79      179.43    211.89 o 
   0   8  23     2323.61     1969.28    282.74 o 
   1   8  23     3720.71     3950.63    302.95 o 
   2   8  23      123.19       47.43    263.72 o 
   3   8  23      927.58      811.78    197.82 o 
   4   8  23      460.98      485.04    308.10 o 
   5   8  23      678.30      587.96    262.53 o 
   6   8  23       16.20       34.21    218.53 o 
   1   9  23        6.53      -32.26    190.04 o 
   2   9  23     2005.65     2174.96    331.68 o 
   3   9  23       39.55       70.08    199.59 o 
   4   9  23        3.30       59.83    184.37 o 
   5   9  23       34.13     -320.98    332.27 o 
   6   9  23     1320.80     1215.91    250.24 o 
   0  10  23     4611.88     3867.82    272.44 o 
   1  10  23     1034.58      873.04    226.07 o 
   2  10  23        3.13      211.18    165.49 o 
   3  10  23     4843.56     4816.08    309.09 o 
   4  10  23     2172.09     2662.15    554.19 o 
   5  10  23     4541.88     4684.34    317.61 o 
   1  11  23       14.70      -23.91    205.51 o 
   2  11  23     1170.02      655.39    182.43 o 
   3  11  23       80.03      225.11    207.56 o 
   4  11  23       22.36     -109.53    317.61 o 
   0  12  23       84.07      -95.70    308.70 o 
   1  12  23        2.15      -66.32    171.48 o 
   2  12  23        3.75     -126.38    211.42 o 
   3  12  23     3742.98     3327.48    234.81 o 
   4  12  23        8.39      351.89    337.03 o 
   1  13  23        1.51     -133.32    221.50 o 
   2  13  23     5683.67     5904.68    205.92 o 
   0   0  24    12457.86    13219.85    321.77 o 
   1   0  24     3780.02     3959.46    223.30 o 
   2   0  24     7224.72     7633.00    454.72 o 
   3   0  24      179.06      133.51    197.72 o 
   5   0  24     3456.42     3089.54    271.84 o 
   6   0  24     1504.62     1444.81    308.50 o 
   7   0  24     1888.47     1683.54    250.64 o 
   1   1  24     3114.67     3393.73    183.19 o 
   2   1  24     5701.67     5788.25    221.81 o 
   3   1  24     3567.12     3564.48    483.06 o 
   4   1  24      216.44      388.47    195.79 o 
   5   1  24      537.60      654.43    168.29 o 
   6   1  24     2284.02     2152.50    153.55 o 
   7   1  24     1560.60     1503.91    181.14 o 
   0   2  24     1711.42     1779.66    340.99 o 
   1   2  24     9816.26    10125.46    283.09 o 
   2   2  24     1787.73     1903.57    154.99 o 
   3   2  24     2522.21     2486.21    152.32 o 
   4   2  24     5940.14     6356.80    310.28 o 
   5   2  24      241.89      235.91    142.93 o 
   6   2  24     1469.67     1565.21    154.94 o 
   7   2  24     2679.25     2414.96    168.61 o 
   1   3  24     2494.08     2529.27    166.15 o 
   2   3  24      500.25      351.16    169.87 o 
   3   3  24      260.52      250.56    144.19 o 
   4   3  24      221.69      244.61    196.59 o 
   5   3  24     1141.79     1125.04    174.57 o 
   6   3  24      514.49      460.07    151.87 o 
   7   3  24      282.79      268.81    168.96 o 
   0   4  24      256.11      519.12    267.48 o 
   1   4  24      917.23     1068.59    217.85 o 
   2   4  24      312.91      407.57    167.40 o 
   3   4  24        2.37       45.40    155.09 o 
   4   4  24     1541.21     1569.92    215.97 o 
   5   4  24       10.75       85.88    170.81 o 
   6   4  24      306.58      438.42    151.61 o 
   7   4  24      275.04      182.69    168.19 o 
   1   5  24     2635.88     2660.72    188.47 o 
   2   5  24      845.07      883.85    196.06 o 
   3   5  24      249.04      454.79    174.68 o 
   4   5  24        0.01       12.93    215.18 o 
   5   5  24     1288.85     1532.01    239.21 o 
   6   5  24       85.80       24.65    170.73 o 
   7   5  24      418.65      347.05    176.99 o 
   0   6  24      743.81      805.03    261.14 o 
   1   6  24     7144.29     7371.97    205.33 o 
   2   6  24     4683.14     4597.80    186.84 o 
   3   6  24     2232.71     2227.74    152.47 o 
   4   6  24     7272.07     7331.47    232.29 o 
   5   6  24      472.56      599.03    239.84 o 
   6   6  24     2059.28     2204.83    176.40 o 
   1   7  24     1754.02     1757.67    159.50 o 
   2   7  24     1931.62     2210.17    194.21 o 
   3   7  24      305.49       78.86    175.84 o 
   4   7  24       33.04      -48.94    306.91 o 
   5   7  24      623.29      458.49    257.48 o 
   6   7  24      313.15      599.70    226.13 o 
   0   8  24     5680.02     5904.26    278.58 o 
   1   8  24      723.72      830.68    212.38 o 
   2   8  24     2674.82     2764.24    202.78 o 
   3   8  24       25.47      146.57    178.46 o 
   4   8  24      404.83      639.20    202.58 o 
   5   8  24      114.00      453.07    267.83 o 
   6   8  24     1588.80     1475.64    231.49 o 
   1   9  24     2845.29     2811.97    378.54 o 
   2   9  24     3268.77     3338.80    227.78 o 
   3   9  24     5307.18     5283.07    286.70 o 
   4   9  24      639.00      785.36    312.66 o 
   5   9  24     2744.96     2845.43    319.79 o 
   0  10  24     3114.43     2943.71    310.68 o 
   1  10  24     1551.97     1572.90    207.96 o 
   2  10  24      203.03      248.45    213.65 o 
   3  10  24      598.94      967.81    308.30 o 
   4  10  24     2110.70     2088.44    222.38 o 
   1  11  24      154.71      187.47    224.65 o 
   2  11  24      578.60      445.46    220.34 o 
   3  11  24        4.02       61.61    220.25 o 
   4  11  24        5.63     -148.59    200.52 o 
   0  12  24       72.66       85.59    313.65 o 
   1  12  24     1601.47     1648.23    293.74 o 
   2  12  24       92.01      201.37    235.23 o 
   3  12  24       13.01       65.47    197.84 o 
   1  13  24      586.61      234.79    345.75 o 
   1   1  25      345.61      454.23    144.07 o 
   2   1  25     1299.66     1494.80    184.98 o 
   3   1  25       44.80      134.87    225.84 o 
   4   1  25      496.49      519.51    301.96 o 
   5   1  25     1533.45     1473.74    307.11 o 
   6   1  25      540.37      435.49    163.74 o 
   7   1  25       56.64       15.96    189.27 o 
   0   2  25       34.99       41.81    345.15 o 
   1   2  25     7885.96     7986.89    282.34 o 
   2   2  25     5690.42     5544.30    192.01 o 
   3   2  25     1653.35     1506.53    151.07 o 
   4   2  25    11965.19    12833.48    338.02 o 
   5   2  25      882.19     1132.00    209.87 o 
   6   2  25     2159.21     2178.19    164.57 o 
   7   2  25     4429.07     4125.00    173.96 o 
   1   3  25     1733.87     1756.45    186.08 o 
   2   3  25     1357.05     1517.39    183.58 o 
   3   3  25     3315.97     3500.95    210.57 o 
   4   3  25      428.19      374.47    222.66 o 
   5   3  25     1103.72     1354.63    219.05 o 
   6   3  25      338.09      482.07    159.84 o 
   7   3  25     1235.10     1384.80    166.97 o 
   0   4  25     3880.39     3425.97    268.28 o 
   1   4  25        1.57      250.24    184.32 o 
   2   4  25     3582.15     3574.67    202.45 o 
   3   4  25      784.42      913.05    163.80 o 
   4   4  25     7283.95     7687.20    529.82 o 
   5   4  25     1370.10     1348.24    236.17 o 
   6   4  25     1662.19     1396.06    173.68 o 
   1   5  25     5281.60     5652.02    554.48 o 
   2   5  25     1920.21     1911.87    206.90 o 
   3   5  25     3418.39     3528.04    246.18 o 
   4   5  25      474.81      474.63    209.76 o 
   5   5  25     2061.15     2276.54    201.68 o 
   6   5  25     1122.84      961.43    180.88 o 
   0   6  25      805.94      439.27    279.57 o 
   1   6  25     3971.38     4026.92    243.01 o 
   2   6  25       91.42      295.44    183.99 o 
   3   6  25     2240.92     2568.33    290.07 o 
   4   6  25     2856.44     3366.93    301.76 o 
   5   6  25     2047.14     2561.77    244.16 o 
   6   6  25      275.60      119.58    222.37 o 
   1   7  25       67.61      210.99    188.13 o 
   2   7  25     2242.64     2086.14    196.24 o 
   3   7  25      364.51      556.36    211.19 o 
   4   7  25       89.64     -110.43    183.94 o 
   5   7  25      829.85     1161.51    266.67 o 
   6   7  25      209.20      159.87    255.67 o 
   0   8  25       20.43      267.68    216.17 o 
   1   8  25     2067.31     2329.45    203.85 o 
   2   8  25     1659.90     1678.36    160.14 o 
   3   8  25      263.12      186.04    226.77 o 
   4   8  25     1295.57     1357.16    210.53 o 
   5   8  25      142.87      333.27    305.33 o 
   1   9  25      410.07      479.76    215.97 o 
   2   9  25      589.08      756.39    222.45 o 
   3   9  25     1062.16     1401.17    225.10 o 
   4   9  25        5.59      623.49    207.70 o 
   5   9  25     1553.66     1776.29    352.48 o 
   0  10  25       25.04     -125.42    312.46 o 
   1  10  25     2191.94     2232.69    203.50 o 
   2  10  25     2623.59     2523.63    218.08 o 
   3  10  25      234.01      280.56    209.77 o 
   4  10  25     6801.91     6792.46    493.06 o 
   1  11  25      175.88      466.90    232.43 o 
   2  11  25       10.87      164.83    220.32 o 
   3  11  25      330.97      748.99    213.30 o 
   0  12  25      638.58     1162.86    340.20 o 
   1  12  25      112.98      210.10    227.72 o 
   0   0  26     2184.09     2416.87    339.61 o 
   1   0  26     5595.43     5784.31    255.76 o 
   2   0  26      375.89      581.85    216.20 o 
   3   0  26     2858.36     2842.64    231.02 o 
   4   0  26      851.92      930.84    301.17 o 
   6   0  26     1186.69     1020.01    335.25 o 
   1   1  26       21.72       51.56    150.06 o 
   2   1  26    10513.30    10894.61    177.78 o 
   3   1  26       21.06      197.18    220.75 o 
   4   1  26        3.65        9.11    309.09 o 
   5   1  26        3.35      167.82    309.29 o 
   6   1  26     4273.17     4062.98    172.86 o 
   0   2  26    16598.02    17518.01    484.84 o 
   1   2  26     1637.87     1595.49    270.38 o 
   2   2  26      612.01      590.18    261.41 o 
   3   2  26     2638.31     2599.76    163.06 o 
   4   2  26     4880.34     4418.83    293.44 o 
   5   2  26     1546.37     1606.68    224.03 o 
   6   2  26       46.75       75.98    199.23 o 
   1   3  26      125.74       40.87    186.50 o 
   2   3  26      951.75     1198.80    181.05 o 
   3   3  26       59.58      190.85    163.51 o 
   4   3  26      198.93      257.42    196.09 o 
   5   3  26        0.38       13.26    225.11 o 
   6   3  26      297.88      454.33    186.14 o 
   0   4  26     1226.70     1415.88    284.33 o 
   1   4  26      283.73      398.05    241.63 o 
   2   4  26       81.60      291.09    215.18 o 
   3   4  26      244.06      421.20    165.59 o 
   4   4  26      584.23      650.92    207.39 o 
   5   4  26      284.02      322.99    233.11 o 
   6   4  26       11.36     -114.95    202.16 o 
   1   5  26       21.06      192.17    198.30 o 
   2   5  26     1537.33     1516.10    236.28 o 
   3   5  26      342.87      452.70    205.15 o 
   4   5  26       58.21        4.91    184.80 o 
   5   5  26       33.30      258.86    309.19 o 
   6   5  26      814.68     1233.37    268.18 o 
   0   6  26     9851.67    10090.08    294.23 o 
   1   6  26     2335.23     2416.20    169.07 o 
   2   6  26      749.79      697.72    176.95 o 
   3   6  26     1560.92     1351.92    205.20 o 
   4   6  26     1889.46     1929.72    394.19 o 
   5   6  26     1090.50     1055.21    278.61 o 
   1   7  26      177.94     -113.54    204.58 o 
   2   7  26     3707.34     3568.18    174.43 o 
   3   7  26      308.89      471.86    226.37 o 
   4   7  26        0.26      156.87    217.25 o 
   5   7  26        0.43      294.83    303.94 o 
   0   8  26      637.69      818.10    306.32 o 
   1   8  26      501.44      669.43    206.39 o 
   2   8  26       21.79      130.54    188.78 o 
   3   8  26     1849.27     2385.68    513.87 o 
   4   8  26      204.12      -76.45    239.57 o 
   1   9  26      103.20      125.14    259.06 o 
   2   9  26     7005.85     7587.96    232.14 o 
   3   9  26        7.66      215.49    221.22 o 
   4   9  26       78.93       91.78    237.75 o 
   0  10  26     5411.88     5630.04    335.44 o 
   1  10  26        1.51     -106.62    303.64 o 
   2  10  26       51.40      236.89    187.38 o 
   3  10  26       39.19      304.62    239.55 o 
   1  11  26       96.60      270.00    228.27 o 
   2  11  26       16.38       -9.37    191.83 o 
   1   1  27       78.70      247.99    161.14 o 
   2   1  27      874.96     1002.60    157.48 o 
   3   1  27       24.44       63.49    181.31 o 
   4   1  27      419.83      623.78    232.01 o 
   6   1  27     1326.23     1388.91    235.84 o 
   0   2  27     4691.97     4723.76    407.96 o 
   1   2  27       36.74       14.38    275.86 o 
   2   2  27      772.31      865.79    267.94 o 
   3   2  27     5759.93     5806.29    251.29 o 
   4   2  27      332.78      410.82    166.51 o 
   5   2  27     6103.03     5914.17    723.89 o 
   6   2  27      381.98      786.28    288.88 o 
   1   3  27     2437.59     2470.49    224.18 o 
   2   3  27     1171.40     1284.00    171.25 o 
   3   3  27     1766.40     1798.80    175.99 o 
   4   3  27       39.31      166.92    170.89 o 
   5   3  27     1188.29     1329.96    230.02 o 
   6   3  27     1377.90     1398.24    250.80 o 
   0   4  27     2883.23     2875.15    311.67 o 
   1   4  27     4951.35     5323.73    204.24 o 
   2   4  27     1530.33     1484.16    215.84 o 
   3   4  27     2124.32     2153.15    188.06 o 
   4   4  27        0.86       66.39    173.76 o 
   5   4  27      349.21      407.45    237.52 o 
   1   5  27     2768.69     3008.94    213.65 o 
   2   5  27     2351.78     2458.80    243.51 o 
   3   5  27     2550.08     2640.60    213.52 o 
   4   5  27        2.17      184.70    191.56 o 
   5   5  27     3094.53     3122.43    235.82 o 
   0   6  27     5134.58     5034.24    318.60 o 
   1   6  27      963.14      921.25    218.56 o 
   2   6  27       35.73       -1.75    209.97 o 
   3   6  27     3692.75     3666.91    230.43 o 
   4   6  27     1105.45     1063.84    223.14 o 
   5   6  27     3254.09     3106.24    273.28 o 
   1   7  27        3.61     -217.36    217.36 o 
   2   7  27      612.89      591.44    212.02 o 
   3   7  27        0.14      251.92    218.48 o 
   4   7  27       31.16       85.00    433.22 o 
   0   8  27     2824.21     2588.45    327.12 o 
   1   8  27       43.72       34.71    324.25 o 
   2   8  27      629.94      783.91    207.42 o 
   3   8  27     2029.07     1989.59    229.83 o 
   4   8  27      154.59      203.04    230.82 o 
   1   9  27      252.96      238.94    197.06 o 
   2   9  27     1359.31     1202.45    238.39 o 
   3   9  27      265.32      173.79    231.40 o 
   0  10  27     4545.86     4810.15    314.44 o 
   1  10  27       21.27      -77.03    237.69 o 
   2  10  27      970.84     1235.78    232.80 o 
   0   0  28       10.12      187.63    344.96 o 
   1   0  28      238.20      340.59    245.11 o 
   2   0  28     4671.27     4459.00    253.24 o 
   3   0  28      315.64      287.95    252.53 o 
   4   0  28     7480.87     7441.50    521.00 o 
   5   0  28      100.93      431.54    352.68 o 
   1   1  28     2809.57     3014.84    177.92 o 
   2   1  28     1064.03     1106.17    178.93 o 
   3   1  28     2160.90     2240.39    164.83 o 
   4   1  28        5.40       60.27    198.76 o 
   0   2  28     6543.56     6507.27    271.93 o 
   1   2  28     2594.02     2712.62    235.65 o 
   2   2  28     1695.73     1681.03    285.26 o 
   3   2  28     2694.59     2377.24    378.64 o 
   4   2  28       58.58      224.72    171.31 o 
   5   2  28     1738.49     1509.85    261.90 o 
   1   3  28      746.65      849.26    231.46 o 
   2   3  28      221.67      338.45    189.86 o 
   3   3  28      117.67      108.86    173.57 o 
   4   3  28      145.25      177.04    172.86 o 
   5   3  28      631.63      593.39    200.02 o 
   0   4  28      308.22      435.11    282.15 o 
   1   4  28     1323.37     1521.06    219.19 o 
   2   4  28      259.63      172.28    226.05 o 
   3   4  28      113.10      479.69    218.06 o 
   4   4  28      101.15      223.59    189.01 o 
   5   4  28      170.96      206.46    214.78 o 
   1   5  28     1760.25     1901.36    201.59 o 
   2   5  28        3.66      -44.72    211.16 o 
   3   5  28      230.97      265.85    225.79 o 
   4   5  28        2.57       33.38    211.24 o 
   0   6  28    11498.96    11262.85    318.40 o 
   1   6  28     2945.51     3088.36    220.45 o 
   2   6  28     3769.64     3961.90    342.97 o 
   3   6  28      854.55     1046.61    324.05 o 
   4   6  28      447.89      538.12    404.10 o 
   1   7  28      480.01      314.25    216.83 o 
   2   7  28      345.87      520.29    385.28 o 
   3   7  28       11.03      230.96    198.40 o 
   0   8  28      169.71      255.99    303.15 o 
   1   8  28       48.50      156.94    212.11 o 
   2   8  28     2384.17     2369.62    231.58 o 
   3   8  28      312.45      105.90    245.76 o 
   1   9  28     1513.51     1603.21    244.01 o 
   2   9  28     1426.40     1092.72    356.05 o 
   1   1  29      220.09      498.48    181.49 o 
   2   1  29      677.70      937.86    186.57 o 
   3   1  29      928.61      939.72    183.55 o 
   4   1  29       56.09       84.99    205.43 o 
   0   2  29     1354.08     1572.46    265.96 o 
   1   2  29      643.34      768.16    186.58 o 
   2   2  29      402.04      571.00    266.98 o 
   3   2  29      169.99       84.80    431.34 o 
   4   2  29     8951.77     8296.03    230.71 o 
   2   3  29     1900.25     2246.00    234.09 o 
   3   3  29       98.68      305.85    192.29 o 
   4   3  29       98.26      264.17    191.94 o 
   0   4  29     2773.25     3139.86    341.59 o 
   1   4  29     5346.66     5405.57    234.25 o 
   2   4  29      886.38     1092.54    242.22 o 
   3   4  29       62.40       29.71    232.99 o 
   4   4  29      273.67      253.22    205.77 o 
   1   5  29      112.63       86.95    237.86 o 
   2   5  29     5698.81     5626.57    244.02 o 
   3   5  29      112.34      159.27    221.73 o 
   4   5  29       15.66      287.50    304.14 o 
   0   6  29     2775.57     2790.95    332.27 o 
   1   6  29      516.92      564.15    210.41 o 
   2   6  29      269.88      207.66    223.54 o 
   3   6  29      805.64      627.96    227.12 o 
   1   7  29      684.09      695.67    215.55 o 
   2   7  29        1.51      319.47    229.54 o 
   0   8  29      684.68      583.11    354.86 o 
   1   8  29      191.44      366.61    252.35 o 
   0   0  30     1927.09     1999.19    382.20 o 
   1   0  30        7.64      148.41    264.99 o 
   2   0  30      641.41      608.60    254.80 o 
   3   0  30     4108.42     4192.78    257.21 o 
   4   0  30     2087.25     2070.46    314.74 o 
   1   1  30     1635.67     1732.18    192.10 o 
   2   1  30       53.68       84.43    185.80 o 
   3   1  30      968.08     1011.38    192.09 o 
   4   1  30        6.88       88.87    224.01 o 
   0   2  30     1781.18     1891.51    291.97 o 
   1   2  30     3523.92     3866.83    224.23 o 
   2   2  30      236.06      305.69    216.08 o 
   3   2  30       98.07       70.74    248.66 o 
   3   3  30     1929.38     2195.07    215.64 o 
   0   4  30       68.75       67.56    331.48 o 
   1   4  30      954.16      987.20    226.51 o 
   2   4  30      100.16      332.06    214.85 o 
   3   4  30       94.22      144.68    244.67 o 
   1   5  30        1.49      275.70    240.58 o 
   2   5  30     3144.81     2877.71    245.36 o 
   0   6  30     1105.80     1178.12    309.89 o 
   1   6  30     2913.75     2692.44    231.80 o 
   2   6  30      601.55      699.88    221.52 o 
   1   1  31      516.58      706.04    207.03 o 
   2   1  31     1630.98     1665.41    198.87 o 
   0   2  31     1044.62     1054.68    351.49 o 
   1   2  31      138.71      185.28    246.78 o 
   2   2  31      779.74      803.07    218.62 o 
   0   4  31    12923.04    13430.46    396.27 o 
   1   4  31       49.70      381.11    246.30 o 
                                                 
